# Supplementary material for: Rewiring of the N-Glycome with prostate cancer progression and therapy resistance
Source: NPJ Precis Oncol. 2023 Feb 24;7:22. doi: 10.1038/s41698-023-00363-2 (PMC9958128; doi:10.1038/s41698-023-00363-2)
Supplement: Supplementary file 3 — Supplementary Data 1 [file 41698_2023_363_MOESM3_ESM.xlsx]

## Sheet: Sheet1
Glycans	Discovery?	P value	Mean of Well Differentiated	Mean of Poorly Differentiated	Difference	SE of difference	t ratio	df	q Value
1079.3748 m/z ± 0.005%	No	0.856804	1004	978.2	25.86	142.7	0.1812	63	0.977778
1095.3679 m/z ± 0.005%	No	0.738865	852.8	830.8	21.98	65.64	0.3348	63	0.923352
1136.3903 m/z ± 0.005%	No	0.199522	564.3	620.7	-56.41	43.51	1.297	63	0.553673
1257.4235 m/z ± 0.005%	No	0.197421	5339	5850	-511.5	392.6	1.303	63	0.553673
1282.451 m/z ± 0.005%	No	0.134348	1488	1651	-163.3	107.7	1.517	63	0.462266
1298.4523 m/z ± 0.005%	No	0.304474	1684	1838	-154.6	149.4	1.035	63	0.666413
1339.4797 m/z ± 0.005%	No	0.952158	293.4	291.9	1.512	25.1	0.06024	63	0.999765
1419.4783 m/z ± 0.005%	No	0.912856	7313	7238	74.54	678.4	0.1099	63	0.998393
1442.4927 m/z ± 0.005%	No	0.672071	812.7	836.9	-24.26	57.04	0.4253	63	0.888196
1444.5136 m/z ± 0.005%	No	0.597069	3629	3795	-165.9	312.3	0.5313	63	0.835896
1460.5031 m/z ± 0.005%	No	0.415329	1148	1100	47.82	58.31	0.82	63	0.695208
1485.5315 m/z ± 0.005%	No	0.496501	1664	1767	-102.8	150.2	0.684	63	0.771562
1501.537 m/z ± 0.005%	No	0.097026	1078	921.1	156.8	93.09	1.685	63	0.39149
1562.5422 m/z ± 0.005%	No	0.324536	209.7	221.7	-11.97	12.06	0.9929	63	0.673115
1581.5374 m/z ± 0.005%	No	0.401652	4382	4014	367.2	434.9	0.8444	63	0.695208
1590.5646 m/z ± 0.005%	No	0.651675	193.7	198.8	-5.025	11.08	0.4536	63	0.881485
1606.5634 m/z ± 0.005%	No	0.00588	478.7	552.1	-73.37	25.73	2.851	63	0.111127
1611.538 m/z ± 0.005%	No	0.68015	325.5	334.5	-8.985	21.69	0.4142	63	0.888196
1622.5608 m/z ± 0.005%	No	0.679696	1654	1698	-44.02	106.1	0.4148	63	0.888196
1647.5905 m/z ± 0.005%	No	0.215086	4134	3705	428.2	341.9	1.252	63	0.557073
1663.5805 m/z ± 0.005%	No	0.881827	11947	12139	-191.3	1282	0.1493	63	0.985869
1688.6097 m/z ± 0.005%	No	0.784669	848.9	824.6	24.31	88.59	0.2744	63	0.923769
1704.6142 m/z ± 0.005%	No	0.111486	532.4	469.5	62.9	38.96	1.614	63	0.412499
1743.5915 m/z ± 0.005%	No	0.431596	4502	4167	335.2	423.5	0.7915	63	0.706
1792.6387 m/z ± 0.005%	No	0.75477	516.7	525.3	-8.643	27.55	0.3137	63	0.923352
1793.6398 m/z ± 0.005%	No	0.397088	505.4	490.2	15.17	17.8	0.8526	63	0.695208
1809.6443 m/z ± 0.005%	No	0.664149	27901	28877	-975.9	2237	0.4362	63	0.888196
1825.6241 m/z ± 0.005%	No	0.579021	865.7	841.9	23.81	42.7	0.5577	63	0.825904
1850.6684 m/z ± 0.005%	No	0.185425	2648	2353	294.3	219.8	1.339	63	0.54368
1866.6683 m/z ± 0.005%	No	0.045499	664.7	563.7	100.9	49.47	2.04	63	0.307416
1891.6923 m/z ± 0.005%	No	0.927183	298.8	300.9	-2.044	22.27	0.09176	63	0.998393
1905.6315 m/z ± 0.005%	No	0.910051	2879	2853	25.92	228.5	0.1134	63	0.998393
1911.6915 m/z ± 0.005%	No	0.931577	768.4	762.4	6.044	70.11	0.0862	63	0.998393
1938.6918 m/z ± 0.005%	No	0.004408	310.8	277	33.81	11.45	2.954	63	0.111127
1954.6869 m/z ± 0.005%	No	0.352359	1590	1480	110.2	117.6	0.937	63	0.695208
1955.6808 m/z ± 0.005%	No	0.576391	1991	1907	84.73	150.9	0.5616	63	0.825904
1971.7011 m/z ± 0.005%	No	0.778373	288.3	291.3	-3.036	10.74	0.2826	63	0.923352
1976.653 m/z ± 0.005%	No	0.747976	3146	3055	91.66	284	0.3227	63	0.923352
1995.7035 m/z ± 0.005%	No	0.103289	189.5	174.5	15	9.075	1.653	63	0.39149
1996.7183 m/z ± 0.005%	No	0.237662	291.4	275.3	16.18	13.58	1.192	63	0.586234
2012.7225 m/z ± 0.005%	No	0.777252	3127	3032	95.11	334.8	0.2841	63	0.923352
2028.7197 m/z ± 0.005%	No	0.579302	2646	2474	172.3	309.2	0.5573	63	0.825904
2057.7501 m/z ± 0.005%	No	0.773436	1299	1336	-37.18	128.6	0.2891	63	0.923352
2067.6855 m/z ± 0.005%	No	0.102923	219.5	233.9	-14.36	8.676	1.655	63	0.39149
2100.7368 m/z ± 0.005%	No	0.317584	3463	3239	223.5	221.8	1.007	63	0.673115
2101.7349 m/z ± 0.005%	No	0.368193	3241	3053	187.9	207.3	0.9064	63	0.695208
2122.7161 m/z ± 0.005%	No	0.549283	5757	5506	250.2	415.6	0.6021	63	0.814186
2141.7639 m/z ± 0.005%	No	0.002188	236.8	204.6	32.13	10.06	3.195	63	0.085001
2142.7636 m/z ± 0.005%	No	0.020561	222	196.4	25.57	10.76	2.376	63	0.204393
2157.7796 m/z ± 0.005%	No	0.469722	268.5	257.1	11.38	15.65	0.7273	63	0.744844
2158.7688 m/z ± 0.005%	No	0.054783	337.4	305.2	32.26	16.49	1.957	63	0.340529
2163.7396 m/z ± 0.005%	No	0.001927	318.6	257.2	61.4	18.97	3.237	63	0.085001
2174.7666 m/z ± 0.005%	No	0.931331	7783	7848	-64.87	749.8	0.08652	63	0.998393
2179.7743 m/z ± 0.005%	No	0.817347	263.1	259.3	3.861	16.65	0.2319	63	0.952903
2215.7988 m/z ± 0.005%	No	0.011586	351.7	285.2	66.43	25.55	2.6	63	0.16119
2231.7914 m/z ± 0.005%	No	0.025728	226	169.5	56.47	24.72	2.284	63	0.214888
2245.7651 m/z ± 0.005%	No	0.150655	241	219.3	21.68	14.9	1.455	63	0.47779
2246.7759 m/z ± 0.005%	No	0.071155	277.1	240.6	36.5	19.89	1.835	63	0.356694
2247.7872 m/z ± 0.005%	No	0.177421	217.8	198	19.82	14.53	1.364	63	0.530216
2267.7494 m/z ± 0.005%	No	0.222529	284	259.2	24.77	20.11	1.232	63	0.557758
2268.7701 m/z ± 0.005%	No	0.137038	386	336.8	49.21	32.67	1.506	63	0.462266
2276.7057 m/z ± 0.005%	No	0.331863	212.9	228.2	-15.37	15.72	0.9779	63	0.676806
2278.7177 m/z ± 0.005%	No	0.416051	155	162.2	-7.179	8.769	0.8187	63	0.695208
2287.7936 m/z ± 0.005%	No	0.012447	144.6	131.1	13.48	5.239	2.573	63	0.16119
2289.739 m/z ± 0.005%	No	0.562268	431.3	408.2	23.1	39.66	0.5826	63	0.824305
2303.8259 m/z ± 0.005%	No	0.09997	286.8	254.9	31.97	19.15	1.67	63	0.39149
2304.8244 m/z ± 0.005%	No	0.070183	286.2	251.5	34.6	18.79	1.842	63	0.356694
2319.8158 m/z ± 0.005%	No	0.286789	436.5	399.6	36.89	34.34	1.074	63	0.645898
2320.8213 m/z ± 0.005%	No	0.170198	872.1	750.9	121.2	87.34	1.387	63	0.523811
2325.7971 m/z ± 0.005%	No	0.041394	365.4	315.3	50.11	24.07	2.082	63	0.303622
2341.7834 m/z ± 0.005%	No	0.398028	669.7	618.1	51.66	60.71	0.8509	63	0.695208
2360.8485 m/z ± 0.005%	No	0.003389	99.65	91.43	8.223	2.7	3.046	63	0.105338
2361.8521 m/z ± 0.005%	Yes	0.000146	125.3	110.8	14.48	3.581	4.044	63	0.022681
2377.8484 m/z ± 0.005%	No	0.119008	777.8	646.1	131.7	83.33	1.58	63	0.430088
2391.8394 m/z ± 0.005%	No	0.088857	369.5	327.1	42.43	24.55	1.728	63	0.39149
2393.8534 m/z ± 0.005%	No	0.094725	1132	955.3	177.1	104.4	1.697	63	0.39149
2413.805 m/z ± 0.005%	No	0.190122	402.1	357.3	44.76	33.79	1.324	63	0.547129
2421.8846 m/z ± 0.005%	No	0.821679	673.5	654.8	18.71	82.66	0.2263	63	0.952903
2435.7896 m/z ± 0.005%	No	0.407994	568.4	522	46.39	55.69	0.833	63	0.695208
2448.856 m/z ± 0.005%	No	0.94819	213	213.9	-0.9268	14.21	0.06524	63	0.999765
2449.8561 m/z ± 0.005%	No	0.777024	172.2	169	3.15	11.08	0.2844	63	0.923352
2465.8731 m/z ± 0.005%	No	0.394183	1170	1078	91.84	107	0.8579	63	0.695208
2466.8802 m/z ± 0.005%	No	0.363353	1349	1232	117.2	128	0.9156	63	0.695208
2470.8509 m/z ± 0.005%	No	0.303815	133.8	125.1	8.751	8.441	1.037	63	0.666413
2471.8601 m/z ± 0.005%	No	0.063417	106.8	96.68	10.12	5.357	1.89	63	0.356694
2487.8551 m/z ± 0.005%	No	0.415546	1785	1643	142.6	174	0.8196	63	0.695208
2506.8974 m/z ± 0.005%	No	0.021044	116.6	106.3	10.37	4.382	2.366	63	0.204393
2507.9003 m/z ± 0.005%	No	0.006436	113.6	101.6	12	4.258	2.819	63	0.111127
2522.9088 m/z ± 0.005%	No	0.324863	163.2	153.4	9.804	9.881	0.9923	63	0.673115
2523.9182 m/z ± 0.005%	No	0.088965	209.4	188.9	20.5	11.87	1.728	63	0.39149
2528.8657 m/z ± 0.005%	Yes	0.000496	105.1	91.83	13.26	3.609	3.673	63	0.038522
2539.9113 m/z ± 0.005%	No	0.69915	3869	3716	153.5	395.3	0.3882	63	0.905279
2544.9114 m/z ± 0.005%	No	0.771084	231.8	226.3	5.425	18.56	0.2922	63	0.923352
2580.9412 m/z ± 0.005%	No	0.742837	107	105.4	1.562	4.739	0.3295	63	0.923352
2596.9277 m/z ± 0.005%	No	0.052057	85.76	81.4	4.359	2.202	1.98	63	0.337068
2610.902 m/z ± 0.005%	No	0.135041	123.1	112.1	11.02	7.276	1.514	63	0.462266
2611.9248 m/z ± 0.005%	No	0.068976	170.7	142.3	28.31	15.3	1.85	63	0.356694
2612.9262 m/z ± 0.005%	No	0.070159	177.7	145.3	32.46	17.62	1.842	63	0.356694
2632.882 m/z ± 0.005%	No	0.13981	129.3	117.6	11.72	7.838	1.495	63	0.462266
2633.9134 m/z ± 0.005%	No	0.036954	227.2	179	48.15	22.59	2.132	63	0.287134
2638.8786 m/z ± 0.005%	No	0.026273	88.01	79.56	8.451	3.714	2.276	63	0.214888
2654.87 m/z ± 0.005%	No	0.399916	164.8	154.9	9.848	11.62	0.8475	63	0.695208
2668.9781 m/z ± 0.005%	No	0.080772	157.8	139.8	17.98	10.13	1.775	63	0.39149
2669.9792 m/z ± 0.005%	No	0.09776	178.6	158.3	20.34	12.1	1.681	63	0.39149
2684.9506 m/z ± 0.005%	No	0.024552	177.8	155.9	21.93	9.52	2.304	63	0.214888
2685.9576 m/z ± 0.005%	No	0.097673	529.6	457.1	72.51	43.13	1.681	63	0.39149
2690.9312 m/z ± 0.005%	No	0.006219	159.8	132.7	27.05	9.553	2.831	63	0.111127
2706.9223 m/z ± 0.005%	No	0.042984	204.1	176.4	27.72	13.42	2.066	63	0.303622
2726.9823 m/z ± 0.005%	No	0.245647	66.44	64.04	2.4	2.048	1.172	63	0.587692
2742.9819 m/z ± 0.005%	No	0.549811	155.3	162.4	-7.117	11.84	0.6013	63	0.814186
2757.9719 m/z ± 0.005%	No	0.208751	259.5	225.5	33.98	26.76	1.27	63	0.554242
2758.9833 m/z ± 0.005%	No	0.279528	319.3	292.1	27.21	24.95	1.091	63	0.645898
2779.9619 m/z ± 0.005%	No	0.204857	301.2	255.1	46.03	35.93	1.281	63	0.554242
2788.0122 m/z ± 0.005%	No	0.644791	462.3	432.8	29.5	63.68	0.4632	63	0.881485
2813.9912 m/z ± 0.005%	No	0.868297	146	148	-1.971	11.84	0.1665	63	0.977778
2814.9998 m/z ± 0.005%	No	0.863846	129	127.3	1.681	9.764	0.1722	63	0.977778
2816.0086 m/z ± 0.005%	No	0.652322	100.3	97.46	2.887	6.377	0.4527	63	0.881485
2830.9967 m/z ± 0.005%	No	0.429977	568.9	521.1	47.84	60.23	0.7943	63	0.706
2832.0113 m/z ± 0.005%	No	0.355149	776.1	701.5	74.58	80.06	0.9315	63	0.695208
2836.9953 m/z ± 0.005%	No	0.210427	86.75	81.35	5.395	4.264	1.265	63	0.554242
2852.9745 m/z ± 0.005%	No	0.335354	828.5	743.5	84.92	87.48	0.9708	63	0.676806
2855.9955 m/z ± 0.005%	No	0.39356	416.7	380.9	35.78	41.65	0.8591	63	0.695208
2873.0392 m/z ± 0.005%	No	0.171907	64.31	61.72	2.588	1.873	1.382	63	0.523811
2889.053 m/z ± 0.005%	No	0.517208	79.71	77.82	1.881	2.887	0.6513	63	0.787981
2905.0349 m/z ± 0.005%	No	0.460076	574.9	620.5	-45.62	61.38	0.7433	63	0.744748
2923.0289 m/z ± 0.005%	No	0.704883	59.37	59.85	-0.4762	1.252	0.3805	63	0.905279
2962.066 m/z ± 0.005%	No	0.019266	66.97	62.61	4.359	1.815	2.402	63	0.204393
2977.0623 m/z ± 0.005%	No	0.016978	102.1	84.97	17.14	6.991	2.452	63	0.20295
2978.0548 m/z ± 0.005%	No	0.060026	135.7	110.9	24.84	12.97	1.915	63	0.356694
2999.0492 m/z ± 0.005%	No	0.01088	125.7	100.6	25.08	9.557	2.624	63	0.16119
3034.1165 m/z ± 0.005%	No	0.602448	77.17	74.28	2.893	5.526	0.5235	63	0.835896
3035.1027 m/z ± 0.005%	No	0.589468	89.25	85.41	3.838	7.077	0.5424	63	0.832757
3051.0788 m/z ± 0.005%	No	0.947596	125.5	126.1	-0.607	9.198	0.06599	63	0.999765
3056.0663 m/z ± 0.005%	No	0.838461	60.76	60.33	0.4372	2.136	0.2047	63	0.965162
3071.0522 m/z ± 0.005%	No	0.495788	71.47	67.77	3.705	5.408	0.6851	63	0.771562
3072.0504 m/z ± 0.005%	No	0.219736	83.32	77.31	6.003	4.843	1.24	63	0.557758
3108.1267 m/z ± 0.005%	No	0.973548	89.76	89.9	-0.1385	4.161	0.03329	63	>0.999999
3123.1075 m/z ± 0.005%	No	0.313392	168.7	148.5	20.22	19.89	1.016	63	0.673115
3124.1227 m/z ± 0.005%	No	0.149274	213.1	186.8	26.26	17.99	1.46	63	0.47779
3145.0983 m/z ± 0.005%	No	0.245817	190.8	162.5	28.36	24.21	1.171	63	0.587692
3181.1575 m/z ± 0.005%	No	0.407857	51.92	51.04	0.8766	1.052	0.8332	63	0.695208
3197.1563 m/z ± 0.005%	No	0.996939	138.8	138.8	0.03327	8.638	0.003852	63	>0.999999
3218.1127 m/z ± 0.005%	No	0.916988	139.7	140.5	-0.8011	7.655	0.1046	63	0.998393
3270.18 m/z ± 0.005%	No	0.756114	322.6	313.3	9.347	29.96	0.3119	63	0.923352
3414.2057 m/z ± 0.005%	No	0.39379	58.12	54.5	3.612	4.207	0.8586	63	0.695208
3416.2264 m/z ± 0.005%	No	0.505641	93.25	90.04	3.212	4.797	0.6695	63	0.777986
3436.1839 m/z ± 0.005%	No	0.284085	55.98	51.43	4.542	4.204	1.08	63	0.645898
3473.2352 m/z ± 0.005%	No	0.467499	48.02	49.14	-1.124	1.537	0.731	63	0.744844
3562.2881 m/z ± 0.005%	No	0.276947	86.68	82.52	4.161	3.794	1.097	63	0.645898
3635.311 m/z ± 0.005%	No	0.550126	103.8	108.8	-4.907	8.167	0.6008	63	0.814186
