# Supplementary material for: Rewiring of the N-Glycome with prostate cancer progression and therapy resistance
Source: NPJ Precis Oncol. 2023 Feb 24;7:22. doi: 10.1038/s41698-023-00363-2 (PMC9958128; doi:10.1038/s41698-023-00363-2)
Supplement: Supplementary file 4 — Supplementary Data 2 [file 41698_2023_363_MOESM4_ESM.xlsx]

## Sheet: Sheet1
Glycans	Discovery?	P value	Mean of Well Differentiated	Mean of Poorly Differentiated	Difference	SE of difference	t ratio	df	q Value
1079.3748 m/z ± 0.005%	Yes	0.000728	689.5	837.7	-148.2	37.18	3.986	20	0.037441
1095.3679 m/z ± 0.005%	No	0.74141	828.8	799.6	29.18	87.2	0.3346	20	0.852282
1136.3903 m/z ± 0.005%	Yes	6e-06	503.8	641.3	-137.5	22.49	6.115	20	0.00087
1257.4235 m/z ± 0.005%	No	0.018744	5291	5964	-673.5	263.3	2.558	20	0.154896
1282.451 m/z ± 0.005%	Yes	0.000113	1491	1866	-375.8	78.58	4.783	20	0.008755
1298.4523 m/z ± 0.005%	No	0.804944	1746	1767	-20.84	83.29	0.2503	20	0.893836
1339.4797 m/z ± 0.005%	No	0.011775	212.4	256.5	-44.11	15.92	2.772	20	0.147221
1419.4783 m/z ± 0.005%	No	0.717886	8705	8484	220.7	602.2	0.3664	20	0.833125
1442.4927 m/z ± 0.005%	No	0.442671	834.1	865.3	-31.21	39.85	0.7832	20	0.598299
1444.5136 m/z ± 0.005%	No	0.215514	3564	3720	-156.5	122.3	1.279	20	0.374818
1460.5031 m/z ± 0.005%	No	0.164962	1095	1056	38.87	26.96	1.441	20	0.318483
1485.5315 m/z ± 0.005%	No	0.010185	1337	1617	-279.7	98.58	2.837	20	0.147221
1501.537 m/z ± 0.005%	No	0.766679	841.2	860.7	-19.42	64.55	0.3008	20	0.870124
1562.5422 m/z ± 0.005%	No	0.898145	210.3	211.7	-1.43	11.03	0.1296	20	0.959134
1581.5374 m/z ± 0.005%	No	0.681189	5290	5134	156	374.1	0.4169	20	0.797817
1590.5646 m/z ± 0.005%	No	0.420145	246.8	234.2	12.66	15.38	0.8231	20	0.590973
1606.5634 m/z ± 0.005%	No	0.935784	568.6	570.7	-2.12	25.98	0.08159	20	0.982573
1611.538 m/z ± 0.005%	No	0.602843	424.2	413.1	11.18	21.14	0.5287	20	0.726944
1622.5608 m/z ± 0.005%	No	0.209234	1707	1625	81.14	62.54	1.297	20	0.374818
1647.5905 m/z ± 0.005%	No	0.035854	3511	4161	-649.1	288.5	2.25	20	0.166522
1663.5805 m/z ± 0.005%	No	0.529842	12055	11584	470.5	735.8	0.6394	20	0.69306
1688.6097 m/z ± 0.005%	No	0.921633	688.4	682.6	5.804	58.25	0.09963	20	0.974342
1704.6142 m/z ± 0.005%	No	0.130294	498.8	411.5	87.23	55.29	1.578	20	0.273039
1743.5915 m/z ± 0.005%	No	0.217436	5784	5225	558.9	438.9	1.274	20	0.374818
1792.6387 m/z ± 0.005%	No	0.065999	548.5	596.2	-47.7	24.53	1.945	20	0.212227
1793.6398 m/z ± 0.005%	No	0.224448	518.7	542.7	-23.95	19.1	1.254	20	0.37656
1809.6443 m/z ± 0.005%	No	0.222933	29051	31219	-2168	1724	1.258	20	0.37656
1825.6241 m/z ± 0.005%	No	0.563856	813.4	786.2	27.24	46.42	0.5869	20	0.71027
1850.6684 m/z ± 0.005%	No	0.584035	2834	2634	200.4	360.2	0.5565	20	0.723385
1866.6683 m/z ± 0.005%	No	0.230031	627.6	564.7	62.95	50.84	1.238	20	0.381777
1891.6923 m/z ± 0.005%	No	0.854788	296	290.8	5.196	28.03	0.1854	20	0.93572
1905.6315 m/z ± 0.005%	No	0.189751	3660	3351	309.1	227.7	1.357	20	0.359946
1911.6915 m/z ± 0.005%	No	0.884579	942.1	933.4	8.721	59.32	0.147	20	0.954788
1938.6918 m/z ± 0.005%	No	0.075162	330.9	344.9	-13.97	7.441	1.877	20	0.214839
1954.6869 m/z ± 0.005%	No	0.193557	1822	1677	145.7	108.3	1.345	20	0.359946
1955.6808 m/z ± 0.005%	No	0.074397	2451	2139	312.1	165.8	1.883	20	0.214839
1971.7011 m/z ± 0.005%	No	0.082053	311.5	292.8	18.69	10.21	1.831	20	0.220579
1976.653 m/z ± 0.005%	No	0.566007	3786	3610	175.8	301.2	0.5836	20	0.71027
1995.7035 m/z ± 0.005%	No	0.507058	191.5	185.2	6.31	9.341	0.6756	20	0.668927
1996.7183 m/z ± 0.005%	No	0.049789	320.3	295.9	24.42	11.69	2.088	20	0.182345
2012.7225 m/z ± 0.005%	No	0.962965	3857	3885	-27.65	588.1	0.04702	20	0.997542
2028.7197 m/z ± 0.005%	No	0.04849	2650	2248	402.2	191.4	2.101	20	0.182345
2057.7501 m/z ± 0.005%	No	0.09947	1698	1850	-152.2	88.1	1.728	20	0.247633
2067.6855 m/z ± 0.005%	No	0.215073	253.1	237.2	15.87	12.39	1.28	20	0.374818
2100.7368 m/z ± 0.005%	No	0.433898	4074	4235	-161.7	202.5	0.7986	20	0.598299
2101.7349 m/z ± 0.005%	No	0.436025	3823	3966	-142.1	178.7	0.7949	20	0.598299
2122.7161 m/z ± 0.005%	No	0.286422	7025	7483	-458.1	418.3	1.095	20	0.458113
2141.7639 m/z ± 0.005%	No	0.029757	246.1	229.4	16.72	7.144	2.34	20	0.156773
2142.7636 m/z ± 0.005%	No	0.050388	232.3	216.9	15.41	7.4	2.082	20	0.182345
2157.7796 m/z ± 0.005%	No	0.084082	324.1	306.4	17.73	9.753	1.818	20	0.220579
2158.7688 m/z ± 0.005%	No	0.037801	389.4	359.2	30.14	13.55	2.224	20	0.166703
2163.7396 m/z ± 0.005%	No	0.079083	316.9	291.4	25.49	13.77	1.85	20	0.220579
2174.7666 m/z ± 0.005%	No	0.029354	9555	8583	971.7	414.1	2.347	20	0.156773
2179.7743 m/z ± 0.005%	No	0.045844	305.3	282.5	22.81	10.71	2.129	20	0.181438
2215.7988 m/z ± 0.005%	No	0.404106	323.4	301.3	22.14	25.98	0.8524	20	0.588431
2231.7914 m/z ± 0.005%	No	0.445768	166.8	161.6	5.185	6.666	0.7778	20	0.598299
2245.7651 m/z ± 0.005%	No	0.073842	296.8	272.2	24.62	13.05	1.886	20	0.214839
2246.7759 m/z ± 0.005%	No	0.018527	368.5	312.6	55.95	21.83	2.564	20	0.154896
2247.7872 m/z ± 0.005%	No	0.043972	284.6	243.6	41	19.07	2.15	20	0.178609
2267.7494 m/z ± 0.005%	No	0.310685	356.5	334.8	21.65	20.81	1.04	20	0.477273
2268.7701 m/z ± 0.005%	No	0.0684	540.7	470.6	70.1	36.39	1.926	20	0.214839
2276.7057 m/z ± 0.005%	No	0.051981	192.5	226.3	-33.75	16.33	2.066	20	0.182345
2278.7177 m/z ± 0.005%	No	0.074562	150	162.8	-12.8	6.801	1.881	20	0.214839
2287.7936 m/z ± 0.005%	No	0.16507	162.2	154.3	7.86	5.455	1.441	20	0.318483
2289.739 m/z ± 0.005%	No	0.618961	582.5	557.7	24.81	49.1	0.5052	20	0.737552
2303.8259 m/z ± 0.005%	No	0.745436	349.3	340.2	9.085	27.6	0.3292	20	0.852282
2304.8244 m/z ± 0.005%	No	0.597262	348.9	334	14.93	27.81	0.5369	20	0.725885
2319.8158 m/z ± 0.005%	No	0.036143	504.6	434.2	70.35	31.32	2.246	20	0.166522
2320.8213 m/z ± 0.005%	No	0.026134	1133	757	376.2	156.6	2.402	20	0.156773
2325.7971 m/z ± 0.005%	No	0.901033	430.4	435	-4.588	36.42	0.1259	20	0.959134
2341.7834 m/z ± 0.005%	No	0.05164	788.4	688.7	99.67	48.16	2.07	20	0.182345
2360.8485 m/z ± 0.005%	No	0.104068	107.5	101.6	5.894	3.461	1.703	20	0.250982
2361.8521 m/z ± 0.005%	No	0.071175	128.4	118	10.38	5.449	1.906	20	0.214839
2377.8484 m/z ± 0.005%	No	0.421166	758.9	710.2	48.69	59.28	0.8213	20	0.590973
2391.8394 m/z ± 0.005%	No	0.777421	461.5	457.4	4.178	14.58	0.2865	20	0.873861
2393.8534 m/z ± 0.005%	No	0.332019	1049	984.3	64.3	64.68	0.9942	20	0.497546
2413.805 m/z ± 0.005%	No	0.781294	535.8	541.8	-5.967	21.2	0.2814	20	0.873861
2421.8846 m/z ± 0.005%	No	0.092744	1046	960.4	86.1	48.77	1.765	20	0.237598
2435.7896 m/z ± 0.005%	No	0.502355	804.6	834.8	-30.18	44.18	0.6831	20	0.668435
2448.856 m/z ± 0.005%	No	0.589328	284.3	276.9	7.435	13.55	0.5486	20	0.723385
2449.8561 m/z ± 0.005%	No	0.420407	228.1	219.2	8.911	10.83	0.8227	20	0.590973
2465.8731 m/z ± 0.005%	No	0.012248	1683	1472	210.9	76.59	2.754	20	0.147221
2466.8802 m/z ± 0.005%	No	0.013557	1965	1645	321	118.5	2.707	20	0.147221
2470.8509 m/z ± 0.005%	No	0.025982	177.8	157.2	20.59	8.56	2.405	20	0.156773
2471.8601 m/z ± 0.005%	No	0.009594	133.7	120.8	12.9	4.503	2.864	20	0.147221
2487.8551 m/z ± 0.005%	No	0.00827	2646	2326	320	109.2	2.931	20	0.147221
2506.8974 m/z ± 0.005%	No	0.0939	134.1	126.3	7.821	4.447	1.759	20	0.237598
2507.9003 m/z ± 0.005%	No	0.063901	128.9	118.7	10.15	5.177	1.961	20	0.209854
2522.9088 m/z ± 0.005%	No	0.215446	196.2	183.6	12.57	9.825	1.279	20	0.374818
2523.9182 m/z ± 0.005%	No	0.129454	231	210.1	20.86	13.19	1.581	20	0.273039
2528.8657 m/z ± 0.005%	No	0.113281	115.7	109.9	5.842	3.527	1.656	20	0.264789
2539.9113 m/z ± 0.005%	No	0.211407	4545	4043	501.7	388.6	1.291	20	0.374818
2544.9114 m/z ± 0.005%	No	0.318614	265.5	246.4	19.04	18.62	1.023	20	0.482139
2580.9412 m/z ± 0.005%	No	0.590519	115.9	111.3	4.612	8.433	0.5469	20	0.723385
2596.9277 m/z ± 0.005%	No	0.12366	93.59	88.11	5.481	3.41	1.607	20	0.271948
2610.902 m/z ± 0.005%	No	0.015261	152.8	133.6	19.18	7.228	2.653	20	0.147221
2611.9248 m/z ± 0.005%	No	0.01983	240.7	174.1	66.54	26.28	2.532	20	0.154896
2612.9262 m/z ± 0.005%	No	0.020071	257.7	171.8	85.96	34.03	2.526	20	0.154896
2632.882 m/z ± 0.005%	No	0.027886	159.8	141.9	17.91	7.553	2.371	20	0.156773
2633.9134 m/z ± 0.005%	No	0.015229	334.4	230.8	103.5	39.01	2.654	20	0.147221
2638.8786 m/z ± 0.005%	No	0.009788	105	96.99	8.035	2.814	2.855	20	0.147221
2654.87 m/z ± 0.005%	No	0.149074	209.5	192.9	16.63	11.08	1.501	20	0.294995
2668.9781 m/z ± 0.005%	No	0.135483	196.9	182.1	14.8	9.512	1.556	20	0.275088
2669.9792 m/z ± 0.005%	No	0.101654	223.8	205.2	18.6	10.84	1.716	20	0.249053
2684.9506 m/z ± 0.005%	No	0.121358	191.7	169.8	21.92	13.55	1.618	20	0.271471
2685.9576 m/z ± 0.005%	No	0.06007	560.1	406.7	153.4	76.98	1.993	20	0.206039
2690.9312 m/z ± 0.005%	No	0.115277	175.7	161.7	14.01	8.509	1.647	20	0.264789
2706.9223 m/z ± 0.005%	No	0.116655	221.2	201.7	19.51	11.9	1.64	20	0.264789
2726.9823 m/z ± 0.005%	No	0.396487	68.94	67.3	1.638	1.89	0.8665	20	0.582836
2742.9819 m/z ± 0.005%	No	0.98306	187	186.5	0.4468	20.78	0.0215	20	>0.999999
2757.9719 m/z ± 0.005%	No	0.008317	403.3	334.4	68.86	23.52	2.928	20	0.147221
2758.9833 m/z ± 0.005%	No	0.010412	417.8	359.2	58.61	20.73	2.827	20	0.147221
2779.9619 m/z ± 0.005%	No	0.00571	499.2	402.8	96.32	31.12	3.095	20	0.147221
2788.0122 m/z ± 0.005%	No	0.312307	740.6	677	63.61	61.37	1.037	20	0.477273
2813.9912 m/z ± 0.005%	No	0.682292	204.3	198	6.31	15.19	0.4154	20	0.797817
2814.9998 m/z ± 0.005%	No	0.551276	177.1	169.5	7.614	12.56	0.6061	20	0.709078
2816.0086 m/z ± 0.005%	No	0.254477	132.7	122.7	9.983	8.508	1.173	20	0.417857
2830.9967 m/z ± 0.005%	No	0.131379	845.3	733.3	112	71.21	1.573	20	0.273039
2832.0113 m/z ± 0.005%	No	0.084316	1135	939	196.2	108	1.816	20	0.220579
2836.9953 m/z ± 0.005%	No	0.137232	107.8	99.38	8.455	5.461	1.548	20	0.275088
2852.9745 m/z ± 0.005%	No	0.110459	1232	1082	150.2	89.95	1.67	20	0.262298
2855.9955 m/z ± 0.005%	No	0.132672	609	545.5	63.47	40.49	1.568	20	0.273039
2873.0392 m/z ± 0.005%	No	0.292647	69.02	66.74	2.282	2.111	1.081	20	0.460919
2889.053 m/z ± 0.005%	No	0.442783	83.44	81.92	1.522	1.944	0.783	20	0.598299
2905.0349 m/z ± 0.005%	No	0.540359	575.6	588.2	-12.54	20.14	0.6229	20	0.700877
2923.0289 m/z ± 0.005%	No	0.218553	63.29	61.33	1.956	1.54	1.27	20	0.374818
2962.066 m/z ± 0.005%	No	0.083302	74.06	68.52	5.54	3.039	1.823	20	0.220579
2977.0623 m/z ± 0.005%	No	0.030471	131	97.47	33.51	14.39	2.329	20	0.156773
2978.0548 m/z ± 0.005%	No	0.036681	181.7	118	63.72	28.46	2.239	20	0.166522
2999.0492 m/z ± 0.005%	No	0.023817	167.8	122.6	45.15	18.46	2.446	20	0.156773
3034.1165 m/z ± 0.005%	No	0.287897	104.9	99.23	5.711	5.23	1.092	20	0.458113
3035.1027 m/z ± 0.005%	No	0.305074	124.3	117.7	6.507	6.182	1.053	20	0.475638
3051.0788 m/z ± 0.005%	No	0.062472	129.1	117.1	12.02	6.091	1.973	20	0.209621
3056.0663 m/z ± 0.005%	No	0.849978	67.45	66.73	0.7174	3.744	0.1916	20	0.93572
3071.0522 m/z ± 0.005%	No	0.125094	100.4	93.61	6.758	4.222	1.601	20	0.271948
3072.0504 m/z ± 0.005%	No	0.012495	108.1	97.91	10.17	3.707	2.745	20	0.147221
3108.1267 m/z ± 0.005%	No	0.875411	99.76	98.61	1.152	7.255	0.1588	20	0.951547
3123.1075 m/z ± 0.005%	No	0.043382	274.1	223.8	50.28	23.31	2.157	20	0.178609
3124.1227 m/z ± 0.005%	No	0.023179	293.7	240.4	53.25	21.66	2.459	20	0.156773
3145.0983 m/z ± 0.005%	No	0.029202	321.1	259.9	61.22	26.06	2.349	20	0.156773
3181.1575 m/z ± 0.005%	No	0.19203	55.67	53.81	1.862	1.379	1.35	20	0.359946
3197.1563 m/z ± 0.005%	No	0.409115	147.1	142.2	4.849	5.751	0.8432	20	0.590158
3218.1127 m/z ± 0.005%	No	0.621197	158.3	161.5	-3.166	6.308	0.5019	20	0.737552
3270.18 m/z ± 0.005%	No	0.371763	310.8	298.2	12.51	13.69	0.9137	20	0.551747
3414.2057 m/z ± 0.005%	No	0.039061	81.07	71.04	10.03	4.542	2.208	20	0.167475
3416.2264 m/z ± 0.005%	No	0.03511	97.29	84.76	12.53	5.544	2.26	20	0.166522
3436.1839 m/z ± 0.005%	No	0.022844	79	68.56	10.45	4.236	2.466	20	0.156773
3473.2352 m/z ± 0.005%	No	0.957377	52.31	52.49	-0.1788	3.304	0.05412	20	0.997542
3562.2881 m/z ± 0.005%	No	0.261554	89.56	84.92	4.647	4.022	1.155	20	0.424956
3635.311 m/z ± 0.005%	No	0.561524	106	108.9	-2.865	4.852	0.5904	20	0.71027
