# Supplementary material for: Rewiring of the N-Glycome with prostate cancer progression and therapy resistance
Source: NPJ Precis Oncol. 2023 Feb 24;7:22. doi: 10.1038/s41698-023-00363-2 (PMC9958128; doi:10.1038/s41698-023-00363-2)
Supplement: Supplementary file 5 — Supplementary Data 3 [file 41698_2023_363_MOESM5_ESM.xlsx]

## Sheet: Sheet1
Glycans	Discovery?	P value	Mean of Well Differentiated	Mean of Poorly Differentiated	Difference	SE of difference	t ratio	df	q Value
1079.3748 m/z ± 0.005%	No	0.115069	1219	1477	-258.1	143.5	1.799	7	0.241646
1095.3679 m/z ± 0.005%	No	0.361819	1029	904.8	124.4	127.5	0.9755	7	0.497259
1136.3903 m/z ± 0.005%	No	0.031863	852.3	688.3	164	61.34	2.673	7	0.108088
1257.4235 m/z ± 0.005%	No	0.372036	6380	6001	378.9	397.3	0.9536	7	0.497259
1282.451 m/z ± 0.005%	No	0.496324	2134	2041	93.15	129.8	0.7175	7	0.570989
1298.4523 m/z ± 0.005%	No	0.072024	1969	1672	297	140.3	2.117	7	0.194466
1339.4797 m/z ± 0.005%	No	0.020971	474	330.4	143.6	48.44	2.964	7	0.083593
1419.4783 m/z ± 0.005%	No	0.010803	5029	6752	-1723	500.5	3.442	7	0.052934
1442.4927 m/z ± 0.005%	No	0.961421	1073	1080	-7.166	143	0.05013	7	0.853664
1444.5136 m/z ± 0.005%	No	0.461558	4186	3884	301.9	387.6	0.7789	7	0.545215
1460.5031 m/z ± 0.005%	Yes	0.002269	1389	1192	196.8	42.08	4.677	7	0.021949
1485.5315 m/z ± 0.005%	No	0.045568	2754	2074	680.1	280.1	2.428	7	0.131056
1501.537 m/z ± 0.005%	No	0.098878	1393	1020	372.2	195.7	1.902	7	0.223952
1562.5422 m/z ± 0.005%	No	0.22858	265.2	208	57.25	43.39	1.319	7	0.372211
1581.5374 m/z ± 0.005%	No	0.036869	3055	3778	-722.9	281	2.573	7	0.111454
1590.5646 m/z ± 0.005%	No	0.013371	170.4	151.7	18.62	5.666	3.286	7	0.063179
1606.5634 m/z ± 0.005%	No	0.128897	561.7	609.9	-48.16	27.98	1.721	7	0.266454
1611.538 m/z ± 0.005%	No	0.02658	254.3	216.3	37.98	13.57	2.799	7	0.09768
1622.5608 m/z ± 0.005%	No	0.836383	2030	2005	25.28	117.9	0.2144	7	0.790382
1647.5905 m/z ± 0.005%	No	0.294514	5837	4660	1177	1039	1.133	7	0.432936
1663.5805 m/z ± 0.005%	No	0.3259	19142	15754	3388	3207	1.056	7	0.458687
1688.6097 m/z ± 0.005%	No	0.096867	1014	924.9	89.38	46.64	1.916	7	0.223952
1704.6142 m/z ± 0.005%	No	0.159938	669	596.9	72.13	45.88	1.572	7	0.309649
1743.5915 m/z ± 0.005%	No	0.204578	3291	3859	-567.7	405.8	1.399	7	0.352905
1792.6387 m/z ± 0.005%	No	0.929068	610.8	618.4	-7.574	82.09	0.09227	7	0.842942
1793.6398 m/z ± 0.005%	No	0.691945	497.5	476.9	20.57	49.81	0.413	7	0.704688
1809.6443 m/z ± 0.005%	No	0.917757	36753	36225	527.5	4928	0.107	7	0.842942
1825.6241 m/z ± 0.005%	No	0.796395	1008	973.8	34.56	128.9	0.268	7	0.769073
1850.6684 m/z ± 0.005%	No	0.51848	3684	3442	242.5	356.8	0.6798	7	0.586281
1866.6683 m/z ± 0.005%	No	0.490398	691.2	732.5	-41.29	56.74	0.7277	7	0.56912
1891.6923 m/z ± 0.005%	No	0.639324	428.5	403.5	24.93	50.91	0.4897	7	0.671291
1905.6315 m/z ± 0.005%	No	0.785373	2595	2520	75.16	265.6	0.283	7	0.765498
1911.6915 m/z ± 0.005%	No	0.536112	1052	931.9	120	184.4	0.6505	7	0.600831
1938.6918 m/z ± 0.005%	No	0.646773	287.4	274.1	13.27	27.72	0.4787	7	0.673765
1954.6869 m/z ± 0.005%	No	0.375267	2189	1800	388.6	410.5	0.9468	7	0.497259
1955.6808 m/z ± 0.005%	No	0.237681	2561	2176	384.5	297.8	1.291	7	0.374348
1971.7011 m/z ± 0.005%	No	0.54043	324.4	339.5	-15.11	23.49	0.6435	7	0.600831
1976.653 m/z ± 0.005%	No	0.219594	4336	3138	1198	888.8	1.348	7	0.36775
1995.7035 m/z ± 0.005%	No	0.272683	254.1	223.3	30.75	25.83	1.19	7	0.409955
1996.7183 m/z ± 0.005%	No	0.176399	351	309.8	41.2	27.4	1.504	7	0.316466
2012.7225 m/z ± 0.005%	No	0.016205	3310	4657	-1347	427.9	3.148	7	0.071464
2028.7197 m/z ± 0.005%	No	0.609551	4408	4159	249.1	466.1	0.5345	7	0.655639
2057.7501 m/z ± 0.005%	No	0.926606	1557	1537	20.12	210.7	0.09548	7	0.842942
2067.6855 m/z ± 0.005%	No	0.989565	201.4	201.6	-0.1766	13.03	0.01355	7	0.872797
2100.7368 m/z ± 0.005%	No	0.882487	3729	3649	79.99	521.8	0.1533	7	0.822205
2101.7349 m/z ± 0.005%	No	0.755657	3581	3435	146.5	452.7	0.3237	7	0.759791
2122.7161 m/z ± 0.005%	No	0.321138	5926	5063	863.1	808.5	1.068	7	0.458687
2141.7639 m/z ± 0.005%	No	0.055979	295.4	242.4	52.95	23.14	2.288	7	0.154293
2142.7636 m/z ± 0.005%	No	0.090338	292.7	235.4	57.28	29.17	1.964	7	0.220405
2157.7796 m/z ± 0.005%	No	0.024753	285.8	329.7	-43.88	15.41	2.848	7	0.093567
2158.7688 m/z ± 0.005%	No	0.936603	360.1	358.2	1.897	23.01	0.08244	7	0.842942
2163.7396 m/z ± 0.005%	No	0.031853	449	296.5	152.4	57.02	2.673	7	0.108088
2174.7666 m/z ± 0.005%	Yes	0.003761	9693	11843	-2150	505	4.257	7	0.027626
2179.7743 m/z ± 0.005%	Yes	0.002282	303	360.9	-57.88	12.39	4.672	7	0.021949
2215.7988 m/z ± 0.005%	No	0.111801	355.2	424.8	-69.61	38.28	1.819	7	0.239436
2231.7914 m/z ± 0.005%	No	0.31395	178.1	188	-9.934	9.158	1.085	7	0.456435
2245.7651 m/z ± 0.005%	No	0.547086	271.1	247.5	23.56	37.25	0.6326	7	0.603162
2246.7759 m/z ± 0.005%	No	0.32553	291.5	257	34.51	32.64	1.057	7	0.458687
2247.7872 m/z ± 0.005%	No	0.018404	238	197.8	40.22	13.16	3.057	7	0.07609
2267.7494 m/z ± 0.005%	No	0.235919	317.8	247.6	70.28	54.21	1.296	7	0.374348
2268.7701 m/z ± 0.005%	No	0.105821	389.1	302.9	86.23	46.46	1.856	7	0.233336
2276.7057 m/z ± 0.005%	No	0.165329	282.6	223.3	59.29	38.28	1.549	7	0.309649
2278.7177 m/z ± 0.005%	No	0.230698	194.4	164.3	30.09	22.92	1.313	7	0.372211
2287.7936 m/z ± 0.005%	No	0.086376	114.2	127.5	-13.32	6.681	1.994	7	0.21976
2289.739 m/z ± 0.005%	No	0.160986	498.2	337.6	160.7	102.5	1.567	7	0.309649
2303.8259 m/z ± 0.005%	No	0.099873	271.6	311.3	-39.68	20.93	1.895	7	0.223952
2304.8244 m/z ± 0.005%	No	0.167568	272.9	300.4	-27.5	17.87	1.54	7	0.309649
2319.8158 m/z ± 0.005%	No	0.816947	620.4	640.5	-20.12	83.69	0.2403	7	0.777569
2320.8213 m/z ± 0.005%	No	0.771353	1129	1158	-28.77	95.22	0.3021	7	0.761567
2325.7971 m/z ± 0.005%	No	0.936552	339.8	342.3	-2.573	31.19	0.08251	7	0.842942
2341.7834 m/z ± 0.005%	No	0.515693	988.4	885.9	102.5	149.8	0.6845	7	0.586281
2360.8485 m/z ± 0.005%	No	0.035413	94.25	102.6	-8.306	3.194	2.6	7	0.111454
2361.8521 m/z ± 0.005%	No	0.589702	130.6	127.1	3.428	6.067	0.565	7	0.644773
2377.8484 m/z ± 0.005%	Yes	0.001267	630.9	1024	-392.6	75.64	5.19	7	0.021949
2391.8394 m/z ± 0.005%	No	0.42351	348.8	322	26.77	31.5	0.8499	7	0.531285
2393.8534 m/z ± 0.005%	No	0.091627	1570	1314	255.7	130.9	1.954	7	0.220405
2413.805 m/z ± 0.005%	No	0.205394	358.7	302.4	56.28	40.31	1.396	7	0.352905
2421.8846 m/z ± 0.005%	Yes	0.001604	702.4	870.4	-168	33.74	4.978	7	0.021949
2435.7896 m/z ± 0.005%	No	0.080857	482.1	360.8	121.2	59.46	2.039	7	0.213947
2448.856 m/z ± 0.005%	Yes	0.005932	166.2	206.3	-40.09	10.29	3.896	7	0.035672
2449.8561 m/z ± 0.005%	Yes	0.007285	136.2	158.2	-22.04	5.896	3.738	7	0.040161
2465.8731 m/z ± 0.005%	Yes	0.002938	1171	1445	-274.1	61.46	4.459	7	0.024296
2466.8802 m/z ± 0.005%	Yes	0.003967	1376	1657	-281.2	66.74	4.214	7	0.027626
2470.8509 m/z ± 0.005%	No	0.027573	124.4	135.2	-10.78	3.888	2.773	7	0.098592
2471.8601 m/z ± 0.005%	No	0.763811	92.53	93.4	-0.8679	2.778	0.3124	7	0.759791
2487.8551 m/z ± 0.005%	No	0.01777	1651	1846	-195.2	63.33	3.082	7	0.075839
2506.8974 m/z ± 0.005%	No	0.03791	107.1	116.7	-9.576	3.75	2.553	7	0.111454
2507.9003 m/z ± 0.005%	No	0.264612	110.7	117.6	-6.875	5.669	1.213	7	0.409955
2522.9088 m/z ± 0.005%	No	0.010562	167.9	196.5	-28.65	8.282	3.459	7	0.052934
2523.9182 m/z ± 0.005%	No	0.112207	216.4	231.1	-14.73	8.11	1.816	7	0.239436
2528.8657 m/z ± 0.005%	No	0.761584	96.78	95.23	1.552	4.921	0.3155	7	0.759791
2539.9113 m/z ± 0.005%	No	0.050557	4688	5732	-1044	442.9	2.357	7	0.142314
2544.9114 m/z ± 0.005%	No	0.037113	268.8	325.7	-56.97	22.19	2.568	7	0.111454
2580.9412 m/z ± 0.005%	No	0.368105	119.9	128.1	-8.119	8.44	0.962	7	0.497259
2596.9277 m/z ± 0.005%	No	0.43895	82.25	84.2	-1.945	2.371	0.8205	7	0.531285
2610.902 m/z ± 0.005%	No	0.632804	140.9	147.4	-6.448	12.91	0.4994	7	0.671291
2611.9248 m/z ± 0.005%	No	0.434985	178.7	190.9	-12.21	14.75	0.828	7	0.531285
2612.9262 m/z ± 0.005%	No	0.453563	184.1	174.5	9.557	12.04	0.7935	7	0.540598
2632.882 m/z ± 0.005%	No	0.692437	152	144.9	7.169	17.39	0.4123	7	0.704688
2633.9134 m/z ± 0.005%	No	0.404543	229.2	214.3	14.96	16.87	0.887	7	0.524716
2638.8786 m/z ± 0.005%	No	0.441734	82.83	80.04	2.789	3.42	0.8153	7	0.531285
2654.87 m/z ± 0.005%	No	0.379615	200.6	172.8	27.78	29.63	0.9377	7	0.497259
2668.9781 m/z ± 0.005%	Yes	0.000686	130.4	164.7	-34.32	5.951	5.767	7	0.021949
2669.9792 m/z ± 0.005%	Yes	0.00116	150.2	192.5	-42.26	8.017	5.271	7	0.021949
2684.9506 m/z ± 0.005%	No	0.378961	217.8	198.6	19.25	20.49	0.9391	7	0.497259
2685.9576 m/z ± 0.005%	No	0.434139	640.7	589.7	50.98	61.45	0.8296	7	0.531285
2690.9312 m/z ± 0.005%	Yes	0.003607	119.2	149.2	-30.01	6.993	4.291	7	0.027626
2706.9223 m/z ± 0.005%	No	0.084265	260.1	209.3	50.81	25.27	2.011	7	0.218593
2726.9823 m/z ± 0.005%	No	0.096248	71.02	67.46	3.556	1.851	1.921	7	0.223952
2742.9819 m/z ± 0.005%	Yes	0.001524	174.2	234.6	-60.37	12.02	5.024	7	0.021949
2757.9719 m/z ± 0.005%	No	0.034421	222.6	249.3	-26.68	10.18	2.62	7	0.111072
2758.9833 m/z ± 0.005%	No	0.419805	408.5	387.5	21	24.5	0.857	7	0.531285
2779.9619 m/z ± 0.005%	No	0.147814	234.4	247.5	-13.04	8.017	1.627	7	0.300858
2788.0122 m/z ± 0.005%	Yes	0.000367	448	592.1	-144.1	22.51	6.4	7	0.021949
2813.9912 m/z ± 0.005%	Yes	0.000669	118.9	146.9	-28.05	4.844	5.791	7	0.021949
2814.9998 m/z ± 0.005%	Yes	0.005689	106.4	124.7	-18.22	4.639	3.928	7	0.035672
2816.0086 m/z ± 0.005%	Yes	0.008859	83.97	93.62	-9.652	2.689	3.59	7	0.04688
2830.9967 m/z ± 0.005%	Yes	0.00047	538.5	717.5	-179	29.13	6.144	7	0.021949
2832.0113 m/z ± 0.005%	Yes	0.004764	757.3	959.8	-202.5	49.79	4.068	7	0.031514
2836.9953 m/z ± 0.005%	No	0.432485	78.74	79.96	-1.222	1.467	0.8327	7	0.531285
2852.9745 m/z ± 0.005%	Yes	0.001418	731.3	866.8	-135.5	26.63	5.088	7	0.021949
2855.9955 m/z ± 0.005%	Yes	0.001734	376.5	443.1	-66.55	13.56	4.909	7	0.021949
2873.0392 m/z ± 0.005%	No	0.090472	70.25	66.95	3.3	1.681	1.963	7	0.220405
2889.053 m/z ± 0.005%	No	0.162509	99.98	94.12	5.862	3.755	1.561	7	0.309649
2905.0349 m/z ± 0.005%	No	0.222392	1012	1097	-85.63	63.95	1.339	7	0.367781
2923.0289 m/z ± 0.005%	No	0.845604	63.52	63.15	0.3747	1.854	0.2021	7	0.793429
2962.066 m/z ± 0.005%	No	0.285389	59.4	61.68	-2.277	1.969	1.157	7	0.424236
2977.0623 m/z ± 0.005%	No	0.427196	100.7	95.65	5.046	5.987	0.8428	7	0.531285
2978.0548 m/z ± 0.005%	No	0.332494	126.8	116.7	10.11	9.712	1.041	7	0.463042
2999.0492 m/z ± 0.005%	No	0.154097	118.9	108.9	9.95	6.227	1.598	7	0.308894
3034.1165 m/z ± 0.005%	Yes	0.007084	70.86	83.87	-13.01	3.46	3.759	7	0.040161
3035.1027 m/z ± 0.005%	Yes	0.002323	84.77	96.05	-11.27	2.421	4.657	7	0.021949
3051.0788 m/z ± 0.005%	No	0.604162	198.2	183.8	14.34	26.43	0.5427	7	0.655169
3056.0663 m/z ± 0.005%	No	0.177011	61.34	66.28	-4.939	3.29	1.501	7	0.316466
3071.0522 m/z ± 0.005%	No	0.204578	58.35	57.13	1.22	0.8722	1.399	7	0.352905
3072.0504 m/z ± 0.005%	No	0.033316	83.59	75.64	7.952	3.009	2.642	7	0.110191
3108.1267 m/z ± 0.005%	Yes	0.001912	87.5	98.17	-10.67	2.211	4.824	7	0.021949
3123.1075 m/z ± 0.005%	Yes	0.002611	138	167.5	-29.53	6.478	4.558	7	0.023033
3124.1227 m/z ± 0.005%	No	0.811419	216.1	218.7	-2.605	10.51	0.2478	7	0.777569
3145.0983 m/z ± 0.005%	No	0.021483	146.4	161.3	-14.9	5.055	2.948	7	0.083593
3181.1575 m/z ± 0.005%	No	0.168517	51.3	53	-1.697	1.105	1.536	7	0.309649
3197.1563 m/z ± 0.005%	No	0.209143	197.6	216.5	-18.93	13.68	1.383	7	0.354739
3218.1127 m/z ± 0.005%	No	0.653732	177.4	179.5	-2.058	4.393	0.4684	7	0.675694
3270.18 m/z ± 0.005%	No	0.473658	445.2	428.1	17.18	22.68	0.7572	7	0.554558
3414.2057 m/z ± 0.005%	No	0.272575	47.98	50.31	-2.338	1.963	1.191	7	0.409955
3416.2264 m/z ± 0.005%	No	0.267073	110.7	98.39	12.34	10.24	1.206	7	0.409955
3436.1839 m/z ± 0.005%	No	0.786907	45.09	45.44	-0.351	1.25	0.2809	7	0.765498
3473.2352 m/z ± 0.005%	No	0.014849	48.81	54.99	-6.184	1.926	3.21	7	0.067743
3562.2881 m/z ± 0.005%	No	0.638707	103.5	100.8	2.686	5.475	0.4906	7	0.671291
3635.311 m/z ± 0.005%	No	0.961175	160.1	159.6	0.4995	9.902	0.05045	7	0.853664
