# Supplementary material for: Rewiring of the N-Glycome with prostate cancer progression and therapy resistance
Source: NPJ Precis Oncol. 2023 Feb 24;7:22. doi: 10.1038/s41698-023-00363-2 (PMC9958128; doi:10.1038/s41698-023-00363-2)
Supplement: Supplementary file 6 — Supplementary Data 4 [file 41698_2023_363_MOESM6_ESM.xlsx]

## Sheet: Sheet1
Glycans	Discovery?	P value	Mean of Well Differentiated	Mean of Poorly Differentiated	Difference	SE of difference	t ratio	df	q Value
1079.3748 m/z ± 0.005%	Yes	3.8e-05	2038	1229	809.4	140.5	5.759	15	0.000136
1095.3679 m/z ± 0.005%	No	0.176703	1107	981.4	125.2	88.27	1.418	15	0.138278
1136.3903 m/z ± 0.005%	No	0.067063	688.1	755	-66.93	33.9	1.974	15	0.064685
1257.4235 m/z ± 0.005%	No	0.198748	6960	7452	-491.5	365.5	1.345	15	0.148524
1282.451 m/z ± 0.005%	Yes	0.001805	1615	1840	-225.6	59.63	3.783	15	0.003119
1298.4523 m/z ± 0.005%	No	0.082899	2306	2557	-251.1	135.2	1.858	15	0.077264
1339.4797 m/z ± 0.005%	No	0.544267	379.8	367.5	12.23	19.72	0.6205	15	0.349976
1419.4783 m/z ± 0.005%	Yes	3e-06	11133	7424	3710	511.4	7.253	15	1.9e-05
1442.4927 m/z ± 0.005%	No	0.081403	918.8	995.2	-76.37	40.88	1.868	15	0.076732
1444.5136 m/z ± 0.005%	No	0.779069	5205	5110	94.33	330.3	0.2856	15	0.459077
1460.5031 m/z ± 0.005%	Yes	0.000737	1421	1271	150	35.51	4.224	15	0.001567
1485.5315 m/z ± 0.005%	Yes	0.047135	2044	2284	-240.4	111.2	2.163	15	0.047106
1501.537 m/z ± 0.005%	Yes	1.8e-05	1656	1142	514.8	83.53	6.163	15	7.9e-05
1562.5422 m/z ± 0.005%	Yes	0.002889	226.2	271.6	-45.43	12.78	3.553	15	0.004521
1581.5374 m/z ± 0.005%	Yes	<0.000001	6816	3805	3010	335.7	8.968	15	4e-06
1590.5646 m/z ± 0.005%	Yes	0.000216	162.9	197.5	-34.6	7.148	4.841	15	0.000578
1606.5634 m/z ± 0.005%	Yes	<0.000001	414.4	597.8	-183.4	15.28	12	15	<0.000001
1611.538 m/z ± 0.005%	Yes	0.027501	310.8	341.7	-30.86	12.64	2.441	15	0.030016
1622.5608 m/z ± 0.005%	No	0.153052	2076	1943	133	88.37	1.505	15	0.122073
1647.5905 m/z ± 0.005%	Yes	2.8e-05	5557	4031	1526	257.5	5.924	15	0.00011
1663.5805 m/z ± 0.005%	No	0.089588	14776	16425	-1649	908.4	1.815	15	0.081663
1688.6097 m/z ± 0.005%	Yes	0.034366	1399	1198	201.1	86.4	2.327	15	0.036546
1704.6142 m/z ± 0.005%	Yes	0.016838	688.5	589.9	98.59	36.67	2.689	15	0.020846
1743.5915 m/z ± 0.005%	Yes	2e-06	6280	4040	2240	298.1	7.516	15	1.4e-05
1792.6387 m/z ± 0.005%	No	0.151223	531.6	561.7	-30.09	19.9	1.512	15	0.121786
1793.6398 m/z ± 0.005%	Yes	0.004044	453.3	503.6	-50.28	14.83	3.389	15	0.00599
1809.6443 m/z ± 0.005%	No	0.089507	32741	35061	-2320	1278	1.815	15	0.081663
1825.6241 m/z ± 0.005%	No	0.308472	911.7	965	-53.26	50.52	1.054	15	0.218699
1850.6684 m/z ± 0.005%	No	0.25918	2705	2480	225.6	192.3	1.173	15	0.188587
1866.6683 m/z ± 0.005%	Yes	9.1e-05	965.7	657.3	308.4	58.32	5.287	15	0.00027
1891.6923 m/z ± 0.005%	Yes	0.005092	209.6	294.9	-85.25	26.01	3.277	15	0.00716
1905.6315 m/z ± 0.005%	Yes	0.045965	3522	3128	393.9	181.1	2.176	15	0.046497
1911.6915 m/z ± 0.005%	No	0.096228	728.5	837.4	-109	61.39	1.775	15	0.084916
1938.6918 m/z ± 0.005%	Yes	0.000149	299.1	239.4	59.73	11.87	5.032	15	0.000426
1954.6869 m/z ± 0.005%	No	0.276568	1368	1520	-151.6	134.2	1.129	15	0.19949
1955.6808 m/z ± 0.005%	Yes	0.008685	1806	2153	-346.8	115	3.016	15	0.011257
1971.7011 m/z ± 0.005%	Yes	0.000211	269.5	307.2	-37.7	7.77	4.853	15	0.000578
1976.653 m/z ± 0.005%	Yes	0.024553	2922	3537	-615.3	246.2	2.499	15	0.027717
1995.7035 m/z ± 0.005%	No	0.670819	154.2	157.1	-2.856	6.589	0.4335	15	0.415257
1996.7183 m/z ± 0.005%	Yes	0.002457	231.7	282.8	-51.15	14.08	3.632	15	0.004076
2012.7225 m/z ± 0.005%	No	0.866035	3093	3023	70.01	407.9	0.1716	15	0.492353
2028.7197 m/z ± 0.005%	Yes	0.018262	3558	3131	427.3	161.4	2.648	15	0.022198
2057.7501 m/z ± 0.005%	No	0.11979	1292	1401	-108.6	65.85	1.65	15	0.10037
2067.6855 m/z ± 0.005%	Yes	0.000691	211	257.9	-46.96	11.03	4.256	15	0.001508
2100.7368 m/z ± 0.005%	No	0.194496	2855	3041	-185.9	136.9	1.358	15	0.147859
2101.7349 m/z ± 0.005%	No	0.072355	2683	2925	-241.5	125	1.933	15	0.068987
2122.7161 m/z ± 0.005%	No	0.090874	5130	5584	-453.7	251.1	1.807	15	0.081935
2141.7639 m/z ± 0.005%	Yes	0.024727	193.7	175.1	18.56	7.439	2.495	15	0.027717
2142.7636 m/z ± 0.005%	No	0.933921	173.6	173	0.6377	7.563	0.08432	15	0.523437
2157.7796 m/z ± 0.005%	No	0.254596	267.9	255.3	12.6	10.64	1.185	15	0.186891
2158.7688 m/z ± 0.005%	Yes	0.004727	349	298.8	50.16	15.14	3.313	15	0.006878
2163.7396 m/z ± 0.005%	Yes	0.009432	258.9	224.3	34.61	11.63	2.975	15	0.012037
2174.7666 m/z ± 0.005%	No	0.956833	9201	9220	-18.47	335.7	0.05504	15	0.53268
2179.7743 m/z ± 0.005%	No	0.661235	283.7	279.9	3.827	8.56	0.447	15	0.412937
2215.7988 m/z ± 0.005%	Yes	<0.000001	517.1	263.9	253.2	30.02	8.433	15	7e-06
2231.7914 m/z ± 0.005%	Yes	2e-06	433.9	179.3	254.6	33.64	7.568	15	1.4e-05
2245.7651 m/z ± 0.005%	No	0.281032	170.6	186	-15.38	13.75	1.118	15	0.200962
2246.7759 m/z ± 0.005%	No	0.3583	189.7	202.9	-13.16	13.89	0.9477	15	0.249756
2247.7872 m/z ± 0.005%	Yes	0.002387	156.5	187.9	-31.48	8.632	3.647	15	0.00404
2267.7494 m/z ± 0.005%	Yes	0.03743	185.4	226.1	-40.72	17.83	2.283	15	0.038811
2268.7701 m/z ± 0.005%	No	0.141516	266.4	295.1	-28.71	18.5	1.552	15	0.117387
2276.7057 m/z ± 0.005%	Yes	0.002566	256.4	302.2	-45.82	12.69	3.611	15	0.004173
2278.7177 m/z ± 0.005%	Yes	0.000949	173	203.6	-30.63	7.474	4.098	15	0.001921
2287.7936 m/z ± 0.005%	Yes	0.001194	147	125.4	21.62	5.425	3.985	15	0.002252
2289.739 m/z ± 0.005%	Yes	0.004031	293.2	391.5	-98.33	29	3.391	15	0.00599
2303.8259 m/z ± 0.005%	No	0.196076	237.2	211.5	25.7	19	1.353	15	0.147859
2304.8244 m/z ± 0.005%	No	0.159552	244.8	216.1	28.74	19.42	1.48	15	0.126046
2319.8158 m/z ± 0.005%	No	0.243596	404.3	373.9	30.45	25.09	1.214	15	0.180413
2320.8213 m/z ± 0.005%	No	0.51853	838.8	814.2	24.52	37.09	0.6612	15	0.336445
2325.7971 m/z ± 0.005%	Yes	0.009632	344.8	270.9	73.86	24.91	2.965	15	0.012105
2341.7834 m/z ± 0.005%	No	0.78289	675.9	664.4	11.53	41.12	0.2805	15	0.459077
2360.8485 m/z ± 0.005%	Yes	0.000293	101.3	84.07	17.27	3.685	4.685	15	0.000703
2361.8521 m/z ± 0.005%	Yes	1e-05	127.4	102.9	24.51	3.784	6.476	15	5e-05
2377.8484 m/z ± 0.005%	Yes	<0.000001	1365	662.2	702.5	87.37	8.041	15	1.1e-05
2391.8394 m/z ± 0.005%	No	0.828653	254.3	256.6	-2.294	10.42	0.2202	15	0.477339
2393.8534 m/z ± 0.005%	Yes	<0.000001	1693	1035	658	82.53	7.973	15	1.1e-05
2413.805 m/z ± 0.005%	Yes	0.018465	248.5	281.6	-33.1	12.53	2.643	15	0.022198
2421.8846 m/z ± 0.005%	No	0.704737	617.8	606.3	11.56	29.92	0.3862	15	0.433021
2435.7896 m/z ± 0.005%	Yes	0.027371	378.2	435.8	-57.6	23.57	2.444	15	0.030016
2448.856 m/z ± 0.005%	Yes	0.002653	172	194.8	-22.8	6.341	3.595	15	0.004232
2449.8561 m/z ± 0.005%	Yes	0.005471	136.1	149.5	-13.44	4.145	3.242	15	0.00744
2465.8731 m/z ± 0.005%	No	0.442464	959.2	921.7	37.5	47.54	0.7889	15	0.295987
2466.8802 m/z ± 0.005%	No	0.903961	1104	1098	6.467	52.7	0.1227	15	0.510092
2470.8509 m/z ± 0.005%	No	0.097752	106.7	112.5	-5.825	3.298	1.766	15	0.085353
2471.8601 m/z ± 0.005%	No	0.495087	83.97	82.36	1.609	2.301	0.6993	15	0.325933
2487.8551 m/z ± 0.005%	No	0.591855	1557	1519	37.98	69.32	0.5479	15	0.377649
2506.8974 m/z ± 0.005%	Yes	5e-06	116.3	91.11	25.17	3.62	6.951	15	3e-05
2507.9003 m/z ± 0.005%	Yes	2e-06	112.8	87.27	25.48	3.385	7.527	15	1.4e-05
2522.9088 m/z ± 0.005%	Yes	3.9e-05	178.6	142.3	36.3	6.329	5.735	15	0.000136
2523.9182 m/z ± 0.005%	Yes	3.1e-05	256.7	186.9	69.84	11.9	5.87	15	0.000116
2528.8657 m/z ± 0.005%	Yes	<0.000001	109	75.8	33.22	3.484	9.534	15	4e-06
2539.9113 m/z ± 0.005%	Yes	0.000275	5216	4111	1105	234.2	4.718	15	0.0007
2544.9114 m/z ± 0.005%	Yes	0.000279	291.7	237.8	53.91	11.44	4.711	15	0.0007
2580.9412 m/z ± 0.005%	No	0.149579	87.01	96.13	-9.118	6.003	1.519	15	0.121786
2596.9277 m/z ± 0.005%	No	0.795575	75.67	75.09	0.5748	2.179	0.2637	15	0.461489
2610.902 m/z ± 0.005%	No	0.662093	94.46	92.37	2.085	4.677	0.4458	15	0.412937
2611.9248 m/z ± 0.005%	No	0.386349	121.2	115.6	5.645	6.326	0.8923	15	0.267064
2612.9262 m/z ± 0.005%	No	0.40176	131	136	-5.008	5.803	0.8629	15	0.275421
2632.882 m/z ± 0.005%	No	0.519168	95.12	98.55	-3.431	5.197	0.6601	15	0.336445
2633.9134 m/z ± 0.005%	No	0.101078	166.6	154.1	12.49	7.149	1.747	15	0.086437
2638.8786 m/z ± 0.005%	Yes	0.022352	70.6	64.97	5.626	2.209	2.547	15	0.026114
2654.87 m/z ± 0.005%	No	0.099916	129.2	142.9	-13.66	7.791	1.754	15	0.086334
2668.9781 m/z ± 0.005%	Yes	7e-06	174.5	114.2	60.26	9	6.696	15	3.7e-05
2669.9792 m/z ± 0.005%	Yes	1.1e-05	201.9	134.6	67.28	10.42	6.457	15	5e-05
2684.9506 m/z ± 0.005%	Yes	6e-06	189.8	137.4	52.43	7.735	6.778	15	3.4e-05
2685.9576 m/z ± 0.005%	Yes	0.004848	659.7	532.4	127.2	38.55	3.301	15	0.006933
2690.9312 m/z ± 0.005%	Yes	<0.000001	213	115.6	97.38	10.47	9.3	15	4e-06
2706.9223 m/z ± 0.005%	Yes	2e-06	241.7	164.9	76.84	10.12	7.59	15	1.4e-05
2726.9823 m/z ± 0.005%	Yes	0.001392	53.74	58.4	-4.668	1.194	3.91	15	0.00251
2742.9819 m/z ± 0.005%	No	0.051654	138.1	159.9	-21.84	10.33	2.114	15	0.051008
2757.9719 m/z ± 0.005%	No	0.785882	162.9	160.9	1.993	7.207	0.2766	15	0.459077
2758.9833 m/z ± 0.005%	No	0.757602	260.6	264.6	-3.944	12.55	0.3143	15	0.455385
2779.9619 m/z ± 0.005%	No	0.780189	180	182	-2.02	7.108	0.2841	15	0.459077
2788.0122 m/z ± 0.005%	Yes	0.001128	453.4	353.3	100.1	24.94	4.013	15	0.002176
2813.9912 m/z ± 0.005%	No	0.357572	128.8	123.7	5.042	5.312	0.9492	15	0.249756
2814.9998 m/z ± 0.005%	Yes	0.04586	113.9	104.6	9.287	4.266	2.177	15	0.046497
2816.0086 m/z ± 0.005%	No	0.111728	88.42	83.62	4.8	2.84	1.69	15	0.094569
2830.9967 m/z ± 0.005%	Yes	0.000466	513.1	390	123.1	27.64	4.452	15	0.001073
2832.0113 m/z ± 0.005%	Yes	0.003692	712.8	579.3	133.6	38.89	3.434	15	0.005672
2836.9953 m/z ± 0.005%	Yes	0.007874	77.33	70.62	6.714	2.191	3.064	15	0.010368
2852.9745 m/z ± 0.005%	Yes	4.6e-05	818	613.9	204.1	36.15	5.647	15	0.000154
2855.9955 m/z ± 0.005%	Yes	5.9e-05	409.2	314.7	94.54	17.12	5.52	15	0.000187
2873.0392 m/z ± 0.005%	No	0.474242	53.76	54.53	-0.7727	1.053	0.734	15	0.314707
2889.053 m/z ± 0.005%	Yes	0.007716	70.64	76.05	-5.408	1.759	3.074	15	0.010324
2905.0349 m/z ± 0.005%	Yes	0.029106	625.8	710.2	-84.4	34.98	2.412	15	0.031356
2923.0289 m/z ± 0.005%	Yes	0.000297	51.68	57.55	-5.868	1.254	4.679	15	0.000703
2962.066 m/z ± 0.005%	Yes	2e-05	67.81	57.53	10.28	1.683	6.11	15	8.3e-05
2977.0623 m/z ± 0.005%	Yes	7.8e-05	88.29	71.84	16.45	3.062	5.371	15	0.000239
2978.0548 m/z ± 0.005%	No	0.71074	114.2	111.5	2.781	7.356	0.378	15	0.433499
2999.0492 m/z ± 0.005%	Yes	6e-06	112.2	87.47	24.71	3.612	6.841	15	3.3e-05
3034.1165 m/z ± 0.005%	No	0.406233	60.75	59.53	1.224	1.433	0.8546	15	0.276205
3035.1027 m/z ± 0.005%	No	0.973179	70.14	70.07	0.06895	2.017	0.03419	15	0.538168
3051.0788 m/z ± 0.005%	Yes	0.000871	109.6	135.2	-25.62	6.186	4.141	15	0.001806
3056.0663 m/z ± 0.005%	Yes	0.001233	50.39	55.21	-4.822	1.215	3.97	15	0.002272
3071.0522 m/z ± 0.005%	No	0.150895	51.03	52.8	-1.775	1.173	1.514	15	0.121786
3072.0504 m/z ± 0.005%	No	0.661203	63.21	63.81	-0.6062	1.356	0.4471	15	0.412937
3108.1267 m/z ± 0.005%	No	0.414906	98.05	94.04	4.008	4.78	0.8385	15	0.279808
3123.1075 m/z ± 0.005%	Yes	0.005306	113.2	98.33	14.83	4.553	3.257	15	0.007335
3124.1227 m/z ± 0.005%	Yes	0.000593	208.6	166.8	41.87	9.667	4.331	15	0.00133
3145.0983 m/z ± 0.005%	Yes	0.000989	127.3	106.8	20.53	5.035	4.078	15	0.001953
3181.1575 m/z ± 0.005%	No	0.185498	46.41	47.61	-1.201	0.8652	1.388	15	0.143804
3197.1563 m/z ± 0.005%	No	0.066	122.1	132	-9.851	4.968	1.983	15	0.064408
3218.1127 m/z ± 0.005%	No	0.188114	124.2	132.1	-7.969	5.779	1.379	15	0.144482
3270.18 m/z ± 0.005%	Yes	0.022216	461.6	391.3	70.37	27.6	2.55	15	0.026114
3414.2057 m/z ± 0.005%	No	0.092439	42.57	43.8	-1.224	0.681	1.797	15	0.082449
3416.2264 m/z ± 0.005%	No	0.86659	106.1	105.1	0.9358	5.476	0.1709	15	0.492353
3436.1839 m/z ± 0.005%	No	0.722957	40.37	40.15	0.2264	0.6268	0.3612	15	0.437732
3473.2352 m/z ± 0.005%	Yes	0.001508	44.29	48.31	-4.024	1.039	3.871	15	0.002661
3562.2881 m/z ± 0.005%	Yes	0.023065	95.93	84.99	10.94	4.325	2.531	15	0.026573
3635.311 m/z ± 0.005%	Yes	0.036155	109.5	123.5	-14	6.085	2.301	15	0.037962
