# Supplementary material for: Rewiring of the N-Glycome with prostate cancer progression and therapy resistance
Source: NPJ Precis Oncol. 2023 Feb 24;7:22. doi: 10.1038/s41698-023-00363-2 (PMC9958128; doi:10.1038/s41698-023-00363-2)
Supplement: Supplementary file 7 — Supplementary Data 5 [file 41698_2023_363_MOESM7_ESM.xlsx]

## Sheet: Sheet1
Glycans	Discovery?	P value	Mean of Well Differentiated	Mean of Poorly Differentiated	Difference	SE of difference	t ratio	df	q Value
1079.3748 m/z ± 0.005%	No	0.283123	440.9	581.8	-140.9	126.6	1.113	15	0.530856
1095.3679 m/z ± 0.005%	No	0.608801	579.6	634.7	-55.12	105.5	0.5227	15	0.785952
1136.3903 m/z ± 0.005%	No	0.95154	382.8	380.2	2.562	41.47	0.0618	15	>0.999999
1257.4235 m/z ± 0.005%	No	0.967289	3506	3488	17.56	421	0.0417	15	>0.999999
1282.451 m/z ± 0.005%	No	0.356509	1027	915.6	111.3	117	0.9513	15	0.572961
1298.4523 m/z ± 0.005%	No	0.461793	939.1	1058	-118.7	157.2	0.7553	15	0.649397
1339.4797 m/z ± 0.005%	No	0.72535	227.2	218.8	8.404	23.48	0.358	15	0.875525
1419.4783 m/z ± 0.005%	No	0.007614	3660	5572	-1912	620.7	3.081	15	0.132192
1442.4927 m/z ± 0.005%	No	0.098306	556.4	466.3	90.07	51.1	1.763	15	0.329431
1444.5136 m/z ± 0.005%	No	0.927429	2121	2098	22.69	245	0.09262	15	>0.999999
1460.5031 m/z ± 0.005%	No	0.812649	861.3	885.9	-24.6	102	0.2412	15	0.920808
1485.5315 m/z ± 0.005%	No	0.740566	1175	1124	51.5	152.7	0.3373	15	0.883629
1501.537 m/z ± 0.005%	No	0.396497	734.1	658	76.12	87.2	0.8729	15	0.612239
1562.5422 m/z ± 0.005%	No	0.537592	165.2	175.2	-10.02	15.88	0.6309	15	0.733137
1581.5374 m/z ± 0.005%	No	0.000676	1957	2918	-961	225.3	4.266	15	0.099278
1590.5646 m/z ± 0.005%	No	0.366184	164.1	176.7	-12.59	13.51	0.9318	15	0.582565
1606.5634 m/z ± 0.005%	No	0.1699	371.7	437.5	-65.79	45.63	1.442	15	0.420938
1611.538 m/z ± 0.005%	No	0.377829	250.7	279.2	-28.52	31.38	0.9088	15	0.589189
1622.5608 m/z ± 0.005%	No	0.096229	1035	1313	-278	156.6	1.775	15	0.329431
1647.5905 m/z ± 0.005%	No	0.077901	2832	2187	645	340.8	1.892	15	0.310339
1663.5805 m/z ± 0.005%	No	0.812175	5572	5355	216.3	894.5	0.2418	15	0.920808
1688.6097 m/z ± 0.005%	No	0.433621	513.1	466.3	46.75	58.1	0.8046	15	0.633639
1704.6142 m/z ± 0.005%	No	0.238779	373.1	322.7	50.38	41.07	1.227	15	0.478393
1743.5915 m/z ± 0.005%	No	0.003336	2076	3079	-1003	287.9	3.483	15	0.099278
1792.6387 m/z ± 0.005%	No	0.048659	412.7	335.9	76.82	35.8	2.146	15	0.239494
1793.6398 m/z ± 0.005%	No	0.01412	535.2	408.9	126.3	45.49	2.776	15	0.132192
1809.6443 m/z ± 0.005%	No	0.155553	17649	13834	3815	2551	1.495	15	0.420938
1825.6241 m/z ± 0.005%	No	0.218675	816.9	686.2	130.7	101.8	1.284	15	0.464744
1850.6684 m/z ± 0.005%	No	0.038063	1797	1266	531.1	233.5	2.274	15	0.206722
1866.6683 m/z ± 0.005%	No	0.0223	451.1	353.3	97.75	38.37	2.548	15	0.140491
1891.6923 m/z ± 0.005%	No	0.450633	304.7	270.9	33.74	43.55	0.7746	15	0.645225
1905.6315 m/z ± 0.005%	No	0.012854	1515	1991	-475.8	168.6	2.823	15	0.132192
1911.6915 m/z ± 0.005%	No	0.07371	425.5	349.6	75.9	39.47	1.923	15	0.305507
1938.6918 m/z ± 0.005%	No	0.011636	307.7	238.2	69.46	24.19	2.872	15	0.132192
1954.6869 m/z ± 0.005%	No	0.332347	1148	1003	145.5	145.2	1.002	15	0.568964
1955.6808 m/z ± 0.005%	No	0.426802	1246	1133	113.9	139.4	0.8168	15	0.633639
1971.7011 m/z ± 0.005%	No	0.684249	254.4	244.1	10.33	24.91	0.4147	15	0.848577
1976.653 m/z ± 0.005%	No	0.421451	1867	1629	237.9	287.8	0.8265	15	0.632177
1995.7035 m/z ± 0.005%	No	0.11559	180.4	158.9	21.56	12.9	1.67	15	0.345246
1996.7183 m/z ± 0.005%	No	0.092727	271.1	220.4	50.72	28.25	1.796	15	0.329431
2012.7225 m/z ± 0.005%	No	0.003782	2126	1095	1031	301.4	3.422	15	0.099278
2028.7197 m/z ± 0.005%	No	0.434495	932.8	1055	-122.6	152.7	0.803	15	0.633639
2057.7501 m/z ± 0.005%	No	0.020034	655.4	463.6	191.8	73.73	2.602	15	0.133951
2067.6855 m/z ± 0.005%	No	0.173721	193.8	213.6	-19.85	13.9	1.428	15	0.420938
2100.7368 m/z ± 0.005%	No	0.01661	3037	1970	1067	395.7	2.695	15	0.132192
2101.7349 m/z ± 0.005%	No	0.017626	2771	1817	953.4	357.6	2.666	15	0.132192
2122.7161 m/z ± 0.005%	No	0.028847	4563	2990	1573	650.9	2.417	15	0.168273
2141.7639 m/z ± 0.005%	No	0.104638	228.1	192.1	36.07	20.88	1.727	15	0.336337
2142.7636 m/z ± 0.005%	No	0.166544	209.8	180.8	29	19.95	1.454	15	0.420938
2157.7796 m/z ± 0.005%	No	0.015391	188.8	157.7	31.16	11.4	2.733	15	0.132192
2158.7688 m/z ± 0.005%	No	0.046263	249.5	215	34.48	15.87	2.172	15	0.235045
2163.7396 m/z ± 0.005%	No	0.171729	298.4	235.6	62.77	43.73	1.435	15	0.420938
2174.7666 m/z ± 0.005%	No	0.45835	3325	3040	284.8	374.2	0.7612	15	0.649397
2179.7743 m/z ± 0.005%	No	0.093968	170.9	150	20.88	11.68	1.788	15	0.329431
2215.7988 m/z ± 0.005%	No	0.223886	250.4	222.5	27.86	21.96	1.269	15	0.464744
2231.7914 m/z ± 0.005%	No	0.971875	157.4	157.8	-0.4127	11.51	0.03585	15	>0.999999
2245.7651 m/z ± 0.005%	No	0.102086	211.1	179.1	31.99	18.37	1.741	15	0.334968
2246.7759 m/z ± 0.005%	No	0.057658	224.6	187	37.63	18.31	2.056	15	0.254261
2247.7872 m/z ± 0.005%	No	0.085703	172	150.7	21.3	11.58	1.84	15	0.329226
2267.7494 m/z ± 0.005%	No	0.094721	253.9	208.3	45.58	25.55	1.784	15	0.329431
2268.7701 m/z ± 0.005%	No	0.068806	285.4	231	54.34	27.72	1.96	15	0.29289
2276.7057 m/z ± 0.005%	No	0.019846	165	134.6	30.42	11.67	2.606	15	0.133951
2278.7177 m/z ± 0.005%	No	0.0138	125.1	104.9	20.14	7.224	2.788	15	0.132192
2287.7936 m/z ± 0.005%	No	0.002054	136.8	109.6	27.23	7.319	3.72	15	0.099278
2289.739 m/z ± 0.005%	No	0.241852	315.2	266.2	48.97	40.19	1.219	15	0.478393
2303.8259 m/z ± 0.005%	No	0.003289	256.3	170.7	85.57	24.52	3.49	15	0.099278
2304.8244 m/z ± 0.005%	No	0.002325	247.4	164.6	82.8	22.63	3.659	15	0.099278
2319.8158 m/z ± 0.005%	No	0.77288	275.8	267.2	8.563	29.14	0.2939	15	0.901693
2320.8213 m/z ± 0.005%	No	0.480507	427	455	-28.03	38.74	0.7235	15	0.663858
2325.7971 m/z ± 0.005%	No	0.00454	313.5	201.2	112.2	33.67	3.333	15	0.10215
2341.7834 m/z ± 0.005%	No	0.812251	339.8	328.2	11.63	48.12	0.2417	15	0.920808
2360.8485 m/z ± 0.005%	No	0.028624	91.2	82.07	9.127	3.77	2.421	15	0.168273
2361.8521 m/z ± 0.005%	No	0.168538	116.7	103.6	13.13	9.074	1.447	15	0.420938
2377.8484 m/z ± 0.005%	No	0.043995	401.9	350.6	51.32	23.34	2.199	15	0.230975
2391.8394 m/z ± 0.005%	No	0.014202	358	250	108	38.96	2.773	15	0.132192
2393.8534 m/z ± 0.005%	No	0.343608	542.2	631.6	-89.45	91.47	0.978	15	0.572961
2413.805 m/z ± 0.005%	No	0.01115	381.1	239.7	141.4	48.88	2.893	15	0.132192
2421.8846 m/z ± 0.005%	No	0.269479	228.6	204.2	24.33	21.22	1.147	15	0.517597
2435.7896 m/z ± 0.005%	No	0.020412	470.4	300.4	170	65.57	2.592	15	0.133951
2448.856 m/z ± 0.005%	No	0.108272	181.3	159.4	21.99	12.87	1.708	15	0.339989
2449.8561 m/z ± 0.005%	No	0.116178	150.2	133.6	16.61	9.963	1.667	15	0.345246
2465.8731 m/z ± 0.005%	No	0.155456	687.8	576.7	111.1	74.29	1.496	15	0.420938
2466.8802 m/z ± 0.005%	No	0.178383	750.3	648	102.3	72.44	1.412	15	0.425686
2470.8509 m/z ± 0.005%	No	0.058117	105.1	93.82	11.31	5.513	2.051	15	0.254261
2471.8601 m/z ± 0.005%	No	0.015262	99.02	85.23	13.79	5.037	2.738	15	0.132192
2487.8551 m/z ± 0.005%	No	0.222753	950.7	796.1	154.7	121.6	1.272	15	0.464744
2506.8974 m/z ± 0.005%	No	0.310495	99.89	94.57	5.322	5.07	1.05	15	0.562103
2507.9003 m/z ± 0.005%	No	0.227208	96.51	89.96	6.551	5.202	1.259	15	0.464744
2522.9088 m/z ± 0.005%	No	0.947875	106.3	106.6	-0.3069	4.617	0.06648	15	>0.999999
2523.9182 m/z ± 0.005%	No	0.787804	139.4	142.2	-2.77	10.11	0.274	15	0.912347
2528.8657 m/z ± 0.005%	No	0.326481	92.88	87.44	5.433	5.356	1.014	15	0.568964
2539.9113 m/z ± 0.005%	No	0.110092	1460	1743	-283.1	166.7	1.698	15	0.339989
2544.9114 m/z ± 0.005%	No	0.095145	119.6	134.5	-14.93	8.384	1.781	15	0.329431
2580.9412 m/z ± 0.005%	No	0.37427	104.9	98.68	6.235	6.809	0.9158	15	0.589189
2596.9277 m/z ± 0.005%	No	0.053292	85.96	79.46	6.498	3.098	2.098	15	0.246867
2610.902 m/z ± 0.005%	No	0.158647	99.01	92	7.01	4.725	1.484	15	0.420938
2611.9248 m/z ± 0.005%	No	0.341175	117.6	111.4	6.216	6.323	0.983	15	0.572961
2612.9262 m/z ± 0.005%	No	0.646696	110.7	107.6	3.008	6.431	0.4677	15	0.814837
2632.882 m/z ± 0.005%	No	0.207983	106	96.88	9.159	6.961	1.316	15	0.461371
2633.9134 m/z ± 0.005%	No	0.207502	139.3	125.7	13.61	10.33	1.317	15	0.461371
2638.8786 m/z ± 0.005%	No	0.035404	83.42	75.52	7.902	3.418	2.312	15	0.19915
2654.87 m/z ± 0.005%	No	0.546698	117.4	111.4	5.971	9.683	0.6167	15	0.73594
2668.9781 m/z ± 0.005%	No	0.439834	109.3	105	4.224	5.323	0.7935	15	0.63554
2669.9792 m/z ± 0.005%	No	0.352793	117.6	110.2	7.399	7.716	0.9589	15	0.572961
2684.9506 m/z ± 0.005%	No	0.316297	128.5	140.6	-12.15	11.72	1.037	15	0.566099
2685.9576 m/z ± 0.005%	No	0.539961	323.7	357.5	-33.77	53.85	0.6272	15	0.733137
2690.9312 m/z ± 0.005%	No	0.141915	118.1	108.7	9.382	6.052	1.55	15	0.413918
2706.9223 m/z ± 0.005%	No	0.246031	121.2	141.7	-20.52	17	1.207	15	0.478393
2726.9823 m/z ± 0.005%	No	0.243284	71.16	65.5	5.661	4.661	1.215	15	0.478393
2742.9819 m/z ± 0.005%	No	0.016642	118.6	97.34	21.27	7.895	2.694	15	0.132192
2757.9719 m/z ± 0.005%	No	0.186631	175.6	154.5	21.09	15.24	1.384	15	0.433332
2758.9833 m/z ± 0.005%	No	0.934273	193.5	191.8	1.664	19.84	0.08386	15	>0.999999
2779.9619 m/z ± 0.005%	No	0.187089	184.7	159.5	25.18	18.22	1.382	15	0.433332
2788.0122 m/z ± 0.005%	No	0.294881	123	133.4	-10.39	9.571	1.085	15	0.546397
2813.9912 m/z ± 0.005%	No	0.016337	100.8	114.2	-13.45	4.976	2.704	15	0.132192
2814.9998 m/z ± 0.005%	No	0.017046	92.6	102.9	-10.3	3.838	2.683	15	0.132192
2816.0086 m/z ± 0.005%	No	0.051375	77.81	84.1	-6.29	2.971	2.117	15	0.2452
2830.9967 m/z ± 0.005%	No	0.22462	279.4	314.6	-35.24	27.82	1.267	15	0.464744
2832.0113 m/z ± 0.005%	No	0.330148	381	418.6	-37.61	37.37	1.006	15	0.568964
2836.9953 m/z ± 0.005%	No	0.900834	71.99	72.33	-0.344	2.715	0.1267	15	0.999164
2852.9745 m/z ± 0.005%	No	0.551761	376.1	403.4	-27.35	44.92	0.6088	15	0.73646
2855.9955 m/z ± 0.005%	No	0.402362	199.9	218.6	-18.68	21.67	0.8618	15	0.615262
2873.0392 m/z ± 0.005%	No	0.607313	63.72	62.02	1.701	3.241	0.5249	15	0.785952
2889.053 m/z ± 0.005%	No	0.353122	71.31	66.59	4.72	4.925	0.9583	15	0.572961
2905.0349 m/z ± 0.005%	No	0.772346	294	305.6	-11.58	39.31	0.2946	15	0.901693
2923.0289 m/z ± 0.005%	No	0.623931	58.41	59.28	-0.8672	1.732	0.5006	15	0.792493
2962.066 m/z ± 0.005%	No	0.698877	61.38	61.97	-0.5865	1.487	0.3943	15	0.859946
2977.0623 m/z ± 0.005%	No	0.614619	77.45	80.46	-3.011	5.855	0.5142	15	0.787012
2978.0548 m/z ± 0.005%	No	0.929022	99.71	97.81	1.908	21.06	0.09058	15	>0.999999
2999.0492 m/z ± 0.005%	No	0.728215	87.04	84.78	2.254	6.366	0.3541	15	0.875525
3034.1165 m/z ± 0.005%	No	0.215293	58.71	55.88	2.822	2.181	1.294	15	0.464744
3035.1027 m/z ± 0.005%	No	0.158942	62.78	57.44	5.342	3.603	1.482	15	0.420938
3051.0788 m/z ± 0.005%	No	0.758638	94.35	97.21	-2.859	9.137	0.3129	15	0.898387
3056.0663 m/z ± 0.005%	No	0.078816	60.43	55.63	4.799	2.545	1.886	15	0.310339
3071.0522 m/z ± 0.005%	No	0.998883	58.59	58.59	-0.002234	1.569	0.001424	15	>0.999999
3072.0504 m/z ± 0.005%	No	0.88915	68.1	68.69	-0.5906	4.166	0.1418	15	0.9932
3108.1267 m/z ± 0.005%	No	0.353701	71.49	68.64	2.853	2.981	0.9571	15	0.572961
3123.1075 m/z ± 0.005%	No	0.196686	96.66	105.3	-8.633	6.39	1.351	15	0.448957
3124.1227 m/z ± 0.005%	No	0.158683	112.6	126.2	-13.64	9.193	1.483	15	0.420938
3145.0983 m/z ± 0.005%	No	0.478664	101.2	107.4	-6.183	8.51	0.7266	15	0.663858
3181.1575 m/z ± 0.005%	No	0.558262	51.98	50.94	1.038	1.733	0.5988	15	0.738877
3197.1563 m/z ± 0.005%	No	0.585423	109.9	104.4	5.513	9.889	0.5575	15	0.768368
3218.1127 m/z ± 0.005%	No	0.723843	108	104	3.963	11.01	0.36	15	0.875525
3270.18 m/z ± 0.005%	No	0.413785	157.1	171.9	-14.83	17.64	0.8406	15	0.626646
3414.2057 m/z ± 0.005%	No	0.280549	47.15	48.83	-1.678	1.499	1.119	15	0.530856
3416.2264 m/z ± 0.005%	No	0.32925	68.1	72.79	-4.695	4.656	1.008	15	0.568964
3436.1839 m/z ± 0.005%	No	0.310473	45.37	46.65	-1.274	1.214	1.05	15	0.562103
3473.2352 m/z ± 0.005%	No	0.167715	45.17	42.86	2.316	1.597	1.45	15	0.420938
3562.2881 m/z ± 0.005%	No	0.880696	66.27	66.88	-0.6195	4.058	0.1527	15	0.990783
3635.311 m/z ± 0.005%	No	0.67458	65.86	63.6	2.264	5.286	0.4282	15	0.843226
