# Supplementary material for: Rewiring of the N-Glycome with prostate cancer progression and therapy resistance
Source: NPJ Precis Oncol. 2023 Feb 24;7:22. doi: 10.1038/s41698-023-00363-2 (PMC9958128; doi:10.1038/s41698-023-00363-2)
Supplement: Supplementary file 8 — Supplementary Data 6 [file 41698_2023_363_MOESM8_ESM.xlsx]

## Sheet: Sheet1
Glycans	Discovery?	P value	Mean of Hormone-Sensitive	Mean of Hormonally-Treated	Difference	SE of difference	t ratio	df	q Value
Mean: 1079.3748 m/z ± 0.005% - Total Ion Count	Yes	0.002732	21.62	27.16	-5.542	1.82	3.045	155	0.002271
Mean: 1095.3679 m/z ± 0.005% - Total Ion Count	Yes	0.050421	23.48	19.26	4.213	2.137	1.972	155	0.029878
Mean: 1136.3903 m/z ± 0.005% - Total Ion Count	Yes	7.6e-05	18.84	14.37	4.476	1.101	4.065	155	0.000103
Mean: 1257.4235 m/z ± 0.005% - Total Ion Count	Yes	0.006983	171.8	196.4	-24.52	8.968	2.734	155	0.005358
Mean: 1282.451 m/z ± 0.005% - Total Ion Count	Yes	0.045727	41.74	36.69	5.047	2.506	2.014	155	0.027644
Mean: 1298.4523 m/z ± 0.005% - Total Ion Count	Yes	0.000308	68.05	52.14	15.91	4.31	3.692	155	0.000376
Mean: 1339.4797 m/z ± 0.005% - Total Ion Count	No	0.460618	13.05	12.3	0.7511	1.015	0.7397	155	0.207278
Mean: 1419.4783 m/z ± 0.005% - Total Ion Count	No	0.664852	201.2	208.5	-7.292	16.8	0.4341	155	0.274423
Mean: 1442.4927 m/z ± 0.005% - Total Ion Count	Yes	0.000352	36.96	28.31	8.649	2.367	3.655	155	0.000413
Mean: 1444.5136 m/z ± 0.005% - Total Ion Count	Yes	0.032338	122.3	103.2	19.11	8.847	2.16	155	0.020373
Mean: 1460.5031 m/z ± 0.005% - Total Ion Count	Yes	0.007124	42.59	36.66	5.933	2.175	2.727	155	0.005397
Mean: 1485.5315 m/z ± 0.005% - Total Ion Count	Yes	<0.000001	70.1	103.1	-33	6.077	5.429	155	<0.000001
Mean: 1501.537 m/z ± 0.005% - Total Ion Count	No	0.466468	42.22	40.18	2.043	2.799	0.73	155	0.208344
Mean: 1562.5422 m/z ± 0.005% - Total Ion Count	Yes	1e-05	11.93	8.639	3.29	0.7197	4.571	155	1.6e-05
Mean: 1581.5374 m/z ± 0.005% - Total Ion Count	No	0.411613	125	133.4	-8.355	10.15	0.8233	155	0.190969
Mean: 1590.5646 m/z ± 0.005% - Total Ion Count	Yes	0.0001	6.767	4.945	1.822	0.4561	3.994	155	0.00013
Mean: 1606.5634 m/z ± 0.005% - Total Ion Count	Yes	0.06644	20.33	18.31	2.019	1.092	1.848	155	0.037871
Mean: 1611.538 m/z ± 0.005% - Total Ion Count	No	0.183122	20.87	18.74	2.127	1.591	1.337	155	0.098737
Mean: 1622.5608 m/z ± 0.005% - Total Ion Count	Yes	0.010969	71.33	58.58	12.75	4.951	2.575	155	0.007737
Mean: 1647.5905 m/z ± 0.005% - Total Ion Count	Yes	0.000191	186.5	241.6	-55.13	14.42	3.823	155	0.000238
Mean: 1663.5805 m/z ± 0.005% - Total Ion Count	Yes	0.002509	526.2	616.2	-90	29.29	3.072	155	0.002145
Mean: 1688.6097 m/z ± 0.005% - Total Ion Count	Yes	<0.000001	27.41	45.68	-18.27	2.434	7.507	155	<0.000001
Mean: 1704.6142 m/z ± 0.005% - Total Ion Count	Yes	0.008334	21.59	25.83	-4.237	1.585	2.673	155	0.006158
Mean: 1743.5915 m/z ± 0.005% - Total Ion Count	No	0.567111	162.4	155.3	7.142	12.45	0.5735	155	0.247749
Mean: 1792.6387 m/z ± 0.005% - Total Ion Count	No	0.206188	28.85	26.97	1.882	1.482	1.269	155	0.106382
Mean: 1793.6398 m/z ± 0.005% - Total Ion Count	No	0.307447	21.89	20.86	1.03	1.006	1.024	155	0.152072
Mean: 1809.6443 m/z ± 0.005% - Total Ion Count	Yes	1.7e-05	1138	1471	-333.3	75.07	4.441	155	2.5e-05
Mean: 1825.6241 m/z ± 0.005% - Total Ion Count	No	0.611245	24.18	20.42	3.757	7.377	0.5093	155	0.259047
Mean: 1850.6684 m/z ± 0.005% - Total Ion Count	Yes	0.000332	115.2	151.2	-36.07	9.827	3.671	155	0.000398
Mean: 1866.6683 m/z ± 0.005% - Total Ion Count	Yes	0.014437	26.33	30.15	-3.819	1.544	2.474	155	0.009601
Mean: 1891.6923 m/z ± 0.005% - Total Ion Count	Yes	0.001583	15.78	12.09	3.69	1.147	3.216	155	0.00148
Mean: 1905.6315 m/z ± 0.005% - Total Ion Count	No	0.979771	125.6	125.8	-0.2133	8.399	0.0254	155	0.390929
Mean: 1911.6915 m/z ± 0.005% - Total Ion Count	Yes	0.066381	62.46	54.35	8.11	4.387	1.849	155	0.037871
Mean: 1938.6918 m/z ± 0.005% - Total Ion Count	No	0.595158	13.71	14.04	-0.3304	0.6205	0.5325	155	0.256261
Mean: 1954.6869 m/z ± 0.005% - Total Ion Count	Yes	1.5e-05	87.08	114.5	-27.43	6.145	4.464	155	2.3e-05
Mean: 1955.6808 m/z ± 0.005% - Total Ion Count	Yes	0.005078	100.3	118.2	-17.92	6.303	2.843	155	0.004052
Mean: 1971.7011 m/z ± 0.005% - Total Ion Count	No	0.392935	12.6	11.95	0.6437	0.7513	0.8567	155	0.188137
Mean: 1976.653 m/z ± 0.005% - Total Ion Count	Yes	2.6e-05	246.5	325.7	-79.23	18.25	4.341	155	3.6e-05
Mean: 1995.7035 m/z ± 0.005% - Total Ion Count	Yes	0.00529	9.827	8.146	1.681	0.5942	2.829	155	0.004166
Mean: 1996.7183 m/z ± 0.005% - Total Ion Count	Yes	0.000666	14.2	11.47	2.723	0.7839	3.474	155	0.000766
Mean: 2012.7225 m/z ± 0.005% - Total Ion Count	Yes	1e-06	127.7	206.8	-79.13	15.74	5.026	155	3e-06
Mean: 2028.7197 m/z ± 0.005% - Total Ion Count	No	0.409673	136.2	128	8.127	9.83	0.8267	155	0.190969
Mean: 2057.7501 m/z ± 0.005% - Total Ion Count	No	0.332755	94.45	87.5	6.956	7.159	0.9716	155	0.162567
Mean: 2067.6855 m/z ± 0.005% - Total Ion Count	Yes	0.064547	11.75	10.5	1.254	0.6736	1.862	155	0.037506
Mean: 2100.7368 m/z ± 0.005% - Total Ion Count	Yes	<0.000001	170.1	240.2	-70.07	12.62	5.552	155	<0.000001
Mean: 2101.7349 m/z ± 0.005% - Total Ion Count	Yes	4e-06	147.3	202.5	-55.2	11.57	4.772	155	8e-06
Mean: 2122.7161 m/z ± 0.005% - Total Ion Count	Yes	3e-06	395.3	528.7	-133.4	27.4	4.868	155	5e-06
Mean: 2141.7639 m/z ± 0.005% - Total Ion Count	Yes	0.01111	13.05	10.59	2.456	0.9556	2.57	155	0.007737
Mean: 2142.7636 m/z ± 0.005% - Total Ion Count	Yes	0.001284	11.84	9.479	2.356	0.7184	3.28	155	0.001252
Mean: 2157.7796 m/z ± 0.005% - Total Ion Count	Yes	3.7e-05	14.64	11.77	2.866	0.6747	4.248	155	5.2e-05
Mean: 2158.7688 m/z ± 0.005% - Total Ion Count	No	0.384559	22.18	21.28	0.8917	1.023	0.872	155	0.185612
Mean: 2163.7396 m/z ± 0.005% - Total Ion Count	Yes	0.036528	23.64	19.24	4.407	2.089	2.109	155	0.022538
Mean: 2174.7666 m/z ± 0.005% - Total Ion Count	No	0.595047	333.7	343.5	-9.819	18.43	0.5326	155	0.256261
Mean: 2179.7743 m/z ± 0.005% - Total Ion Count	No	0.631427	13.33	13.56	-0.2317	0.4821	0.4807	155	0.262437
Mean: 2215.7988 m/z ± 0.005% - Total Ion Count	No	0.527582	13.64	14.21	-0.5663	0.8945	0.6331	155	0.233895
Mean: 2231.7914 m/z ± 0.005% - Total Ion Count	Yes	0.029218	12.22	10.89	1.33	0.6044	2.201	155	0.018803
Mean: 2245.7651 m/z ± 0.005% - Total Ion Count	Yes	0.032038	16.08	18.4	-2.322	1.073	2.163	155	0.020373
Mean: 2246.7759 m/z ± 0.005% - Total Ion Count	No	0.189528	15.93	17.44	-1.512	1.147	1.318	155	0.100411
Mean: 2247.7872 m/z ± 0.005% - Total Ion Count	No	0.225013	11.97	12.91	-0.9356	0.768	1.218	155	0.114128
Mean: 2267.7494 m/z ± 0.005% - Total Ion Count	Yes	0.002183	27.07	33.63	-6.559	2.105	3.116	155	0.0019
Mean: 2268.7701 m/z ± 0.005% - Total Ion Count	Yes	0.034592	32.6	37.57	-4.962	2.328	2.132	155	0.021566
Mean: 2276.7057 m/z ± 0.005% - Total Ion Count	No	0.242679	13.18	14.11	-0.9267	0.7902	1.173	155	0.122053
Mean: 2278.7177 m/z ± 0.005% - Total Ion Count	No	0.836128	10.29	10.17	0.1137	0.5488	0.2072	155	0.342755
Mean: 2287.7936 m/z ± 0.005% - Total Ion Count	Yes	<0.000001	6.044	3.949	2.095	0.3581	5.852	155	<0.000001
Mean: 2289.739 m/z ± 0.005% - Total Ion Count	Yes	0.002191	57.1	73.62	-16.52	5.304	3.115	155	0.0019
Mean: 2303.8259 m/z ± 0.005% - Total Ion Count	Yes	0.000787	12.97	16.27	-3.298	0.963	3.425	155	0.000888
Mean: 2304.8244 m/z ± 0.005% - Total Ion Count	Yes	0.001	13.35	16.77	-3.422	1.02	3.354	155	0.001052
Mean: 2319.8158 m/z ± 0.005% - Total Ion Count	No	0.403107	22.27	23.56	-1.291	1.54	0.8384	155	0.190548
Mean: 2320.8213 m/z ± 0.005% - Total Ion Count	Yes	0.055602	45.35	39.83	5.512	2.858	1.929	155	0.032625
Mean: 2325.7971 m/z ± 0.005% - Total Ion Count	Yes	<0.000001	21.88	36.19	-14.31	2.029	7.052	155	<0.000001
Mean: 2341.7834 m/z ± 0.005% - Total Ion Count	No	0.172553	55.04	60.3	-5.257	3.836	1.37	155	0.093884
Mean: 2360.8485 m/z ± 0.005% - Total Ion Count	Yes	<0.000001	3.939	1.556	2.383	0.2594	9.188	155	<0.000001
Mean: 2361.8521 m/z ± 0.005% - Total Ion Count	Yes	<0.000001	5.115	2.991	2.124	0.295	7.201	155	<0.000001
Mean: 2377.8484 m/z ± 0.005% - Total Ion Count	No	0.908609	31.3	31.06	0.2441	2.123	0.115	155	0.369934
Mean: 2391.8394 m/z ± 0.005% - Total Ion Count	No	0.10129	23.2	25.5	-2.3	1.395	1.648	155	0.057191
Mean: 2393.8534 m/z ± 0.005% - Total Ion Count	No	0.422967	60.99	56.43	4.557	5.672	0.8034	155	0.194727
Mean: 2413.805 m/z ± 0.005% - Total Ion Count	Yes	0.008497	27.88	33.22	-5.334	2.001	2.666	155	0.006202
Mean: 2421.8846 m/z ± 0.005% - Total Ion Count	Yes	9.7e-05	55.59	39.04	16.56	4.136	4.002	155	0.000129
Mean: 2435.7896 m/z ± 0.005% - Total Ion Count	No	0.195627	58.5	64.59	-6.096	4.69	1.3	155	0.102704
Mean: 2448.856 m/z ± 0.005% - Total Ion Count	Yes	0.011247	7.483	6.635	0.8477	0.3304	2.566	155	0.007737
Mean: 2449.8561 m/z ± 0.005% - Total Ion Count	Yes	1.4e-05	6.463	5.237	1.226	0.273	4.49	155	2.1e-05
Mean: 2465.8731 m/z ± 0.005% - Total Ion Count	Yes	0.001297	53.58	63.9	-10.32	3.149	3.277	155	0.001252
Mean: 2466.8802 m/z ± 0.005% - Total Ion Count	Yes	0.006597	62.81	72.78	-9.979	3.624	2.754	155	0.005128
Mean: 2470.8509 m/z ± 0.005% - Total Ion Count	Yes	0.001906	7.497	6.504	0.9935	0.3145	3.159	155	0.001703
Mean: 2471.8601 m/z ± 0.005% - Total Ion Count	Yes	0.001247	6.19	5.278	0.9113	0.2771	3.288	155	0.001244
Mean: 2487.8551 m/z ± 0.005% - Total Ion Count	Yes	0.009762	140.1	161.9	-21.79	8.328	2.617	155	0.007039
Mean: 2506.8974 m/z ± 0.005% - Total Ion Count	Yes	<0.000001	5.303	2.548	2.755	0.4188	6.578	155	<0.000001
Mean: 2507.9003 m/z ± 0.005% - Total Ion Count	Yes	<0.000001	5.044	2.655	2.389	0.3095	7.719	155	<0.000001
Mean: 2522.9088 m/z ± 0.005% - Total Ion Count	Yes	<0.000001	9.415	5.478	3.938	0.4905	8.028	155	<0.000001
Mean: 2523.9182 m/z ± 0.005% - Total Ion Count	Yes	8e-06	13.46	10.44	3.027	0.6544	4.625	155	1.3e-05
Mean: 2528.8657 m/z ± 0.005% - Total Ion Count	Yes	5e-06	5.165	3.646	1.52	0.322	4.719	155	9e-06
Mean: 2539.9113 m/z ± 0.005% - Total Ion Count	Yes	0.046334	175.2	147.6	27.58	13.73	2.008	155	0.027731
Mean: 2544.9114 m/z ± 0.005% - Total Ion Count	Yes	0.002555	11.67	9.731	1.94	0.6328	3.067	155	0.002154
Mean: 2580.9412 m/z ± 0.005% - Total Ion Count	Yes	0.00107	3.965	2.851	1.114	0.3341	3.334	155	0.001105
Mean: 2596.9277 m/z ± 0.005% - Total Ion Count	Yes	1e-06	2.892	1.766	1.126	0.2235	5.04	155	3e-06
Mean: 2610.902 m/z ± 0.005% - Total Ion Count	Yes	0.011192	6.92	5.889	1.031	0.4016	2.567	155	0.007737
Mean: 2611.9248 m/z ± 0.005% - Total Ion Count	Yes	0.025535	8.876	7.761	1.115	0.4946	2.255	155	0.016794
Mean: 2612.9262 m/z ± 0.005% - Total Ion Count	Yes	0.001412	9.114	7.44	1.675	0.5151	3.251	155	0.001341
Mean: 2632.882 m/z ± 0.005% - Total Ion Count	No	0.534681	9.395	9.013	0.3824	0.6145	0.6223	155	0.235299
Mean: 2633.9134 m/z ± 0.005% - Total Ion Count	No	0.115161	17.03	15.46	1.572	0.9921	1.584	155	0.063818
Mean: 2638.8786 m/z ± 0.005% - Total Ion Count	No	0.189581	5.689	5.304	0.3844	0.2917	1.318	155	0.100411
Mean: 2654.87 m/z ± 0.005% - Total Ion Count	No	0.44966	18.59	19.57	-0.9732	1.284	0.7579	155	0.20388
Mean: 2668.9781 m/z ± 0.005% - Total Ion Count	Yes	<0.000001	7.985	5.844	2.141	0.4168	5.137	155	2e-06
Mean: 2669.9792 m/z ± 0.005% - Total Ion Count	Yes	0.000134	9.881	7.954	1.928	0.4923	3.916	155	0.000171
Mean: 2684.9506 m/z ± 0.005% - Total Ion Count	No	0.212286	9.887	8.651	1.236	0.9867	1.252	155	0.108592
Mean: 2685.9576 m/z ± 0.005% - Total Ion Count	Yes	0.001612	28.68	21.11	7.576	2.36	3.21	155	0.001484
Mean: 2690.9312 m/z ± 0.005% - Total Ion Count	Yes	0.026178	8.108	7.137	0.9713	0.4326	2.245	155	0.01703
Mean: 2706.9223 m/z ± 0.005% - Total Ion Count	No	0.614615	18.86	18	0.8663	1.717	0.5045	155	0.259047
Mean: 2726.9823 m/z ± 0.005% - Total Ion Count	Yes	<0.000001	1.745	0.7174	1.028	0.1767	5.818	155	<0.000001
Mean: 2742.9819 m/z ± 0.005% - Total Ion Count	No	0.202722	6.092	5.581	0.5113	0.3997	1.279	155	0.105503
Mean: 2757.9719 m/z ± 0.005% - Total Ion Count	No	0.936384	15.84	15.91	-0.06793	0.8498	0.07994	155	0.378666
Mean: 2758.9833 m/z ± 0.005% - Total Ion Count	No	0.63017	16.14	15.73	0.4131	0.8562	0.4824	155	0.262437
Mean: 2779.9619 m/z ± 0.005% - Total Ion Count	No	0.440618	20.74	21.66	-0.9163	1.185	0.7731	155	0.201305
Mean: 2788.0122 m/z ± 0.005% - Total Ion Count	Yes	<0.000001	32.93	18.56	14.37	2.79	5.151	155	2e-06
Mean: 2813.9912 m/z ± 0.005% - Total Ion Count	Yes	<0.000001	4.975	2.797	2.178	0.3292	6.615	155	<0.000001
Mean: 2814.9998 m/z ± 0.005% - Total Ion Count	Yes	<0.000001	4.586	2.304	2.283	0.2972	7.682	155	<0.000001
Mean: 2816.0086 m/z ± 0.005% - Total Ion Count	Yes	<0.000001	3.389	1.463	1.926	0.2263	8.511	155	<0.000001
Mean: 2830.9967 m/z ± 0.005% - Total Ion Count	No	0.294822	23.66	21.82	1.841	1.751	1.051	155	0.147042
Mean: 2832.0113 m/z ± 0.005% - Total Ion Count	No	0.103087	33.7	29.68	4.016	2.449	1.64	155	0.057661
Mean: 2836.9953 m/z ± 0.005% - Total Ion Count	Yes	<0.000001	3.962	2.129	1.832	0.2521	7.268	155	<0.000001
Mean: 2852.9745 m/z ± 0.005% - Total Ion Count	No	0.334097	46.74	43.49	3.255	3.359	0.9689	155	0.162567
Mean: 2855.9955 m/z ± 0.005% - Total Ion Count	No	0.147627	23.51	21.17	2.338	1.606	1.455	155	0.081059
Mean: 2873.0392 m/z ± 0.005% - Total Ion Count	Yes	2e-06	1.397	0.429	0.9676	0.195	4.963	155	4e-06
Mean: 2889.053 m/z ± 0.005% - Total Ion Count	Yes	<0.000001	2.862	1.282	1.58	0.1997	7.91	155	<0.000001
Mean: 2905.0349 m/z ± 0.005% - Total Ion Count	Yes	0.040412	21.45	24.2	-2.749	1.33	2.067	155	0.02468
Mean: 2923.0289 m/z ± 0.005% - Total Ion Count	Yes	0.004589	0.8348	0.159	0.6758	0.2349	2.876	155	0.003712
Mean: 2962.066 m/z ± 0.005% - Total Ion Count	Yes	2e-06	1.104	0.2984	0.8052	0.1631	4.936	155	4e-06
Mean: 2977.0623 m/z ± 0.005% - Total Ion Count	Yes	<0.000001	3.657	1.848	1.809	0.3289	5.501	155	<0.000001
Mean: 2978.0548 m/z ± 0.005% - Total Ion Count	Yes	2e-06	6.355	3.559	2.796	0.5661	4.94	155	4e-06
Mean: 2999.0492 m/z ± 0.005% - Total Ion Count	Yes	1e-05	7.746	5.244	2.502	0.5475	4.57	155	1.6e-05
Mean: 3034.1165 m/z ± 0.005% - Total Ion Count	Yes	<0.000001	3.14	0.729	2.411	0.2502	9.637	155	<0.000001
Mean: 3035.1027 m/z ± 0.005% - Total Ion Count	Yes	<0.000001	4.334	1.467	2.867	0.3006	9.537	155	<0.000001
Mean: 3051.0788 m/z ± 0.005% - Total Ion Count	Yes	<0.000001	5.702	3.835	1.867	0.3261	5.725	155	<0.000001
Mean: 3056.0663 m/z ± 0.005% - Total Ion Count	Yes	0.014135	1.023	0.5581	0.4652	0.1874	2.482	155	0.009506
Mean: 3071.0522 m/z ± 0.005% - Total Ion Count	Yes	<0.000001	3.591	1.939	1.652	0.3221	5.128	155	2e-06
Mean: 3072.0504 m/z ± 0.005% - Total Ion Count	Yes	0.001244	4.194	3.056	1.138	0.346	3.289	155	0.001244
Mean: 3108.1267 m/z ± 0.005% - Total Ion Count	Yes	6e-06	2.011	1.099	0.912	0.1943	4.694	155	1e-05
Mean: 3123.1075 m/z ± 0.005% - Total Ion Count	Yes	0.000884	6.462	4.784	1.678	0.4949	3.391	155	0.00098
Mean: 3124.1227 m/z ± 0.005% - Total Ion Count	Yes	0.013765	8.664	7.335	1.329	0.5332	2.492	155	0.009362
Mean: 3145.0983 m/z ± 0.005% - Total Ion Count	Yes	0.007717	9.975	8.077	1.898	0.7031	2.699	155	0.005773
Mean: 3181.1575 m/z ± 0.005% - Total Ion Count	Yes	0.000912	0.6493	0.142	0.5073	0.15	3.382	155	0.000992
Mean: 3197.1563 m/z ± 0.005% - Total Ion Count	No	0.97904	4.766	4.774	-0.008201	0.3116	0.02631	155	0.390929
Mean: 3218.1127 m/z ± 0.005% - Total Ion Count	Yes	0.003645	6.298	7.532	-1.234	0.4178	2.952	155	0.002988
Mean: 3270.18 m/z ± 0.005% - Total Ion Count	No	0.404337	11.02	11.59	-0.5755	0.6883	0.8362	155	0.190548
Mean: 3414.2057 m/z ± 0.005% - Total Ion Count	Yes	<0.000001	1.376	0.3963	0.9797	0.1824	5.372	155	<0.000001
Mean: 3416.2264 m/z ± 0.005% - Total Ion Count	Yes	<0.000001	3.118	1.539	1.579	0.2382	6.629	155	<0.000001
Mean: 3436.1839 m/z ± 0.005% - Total Ion Count	Yes	4e-06	1.266	0.4037	0.8625	0.1806	4.774	155	8e-06
Mean: 3473.2352 m/z ± 0.005% - Total Ion Count	Yes	0.001853	0.5254	0.1056	0.4198	0.1325	3.167	155	0.001681
Mean: 3562.2881 m/z ± 0.005% - Total Ion Count	Yes	0.001002	2.128	1.499	0.6292	0.1876	3.354	155	0.001052
Mean: 3635.311 m/z ± 0.005% - Total Ion Count	No	0.613588	2.95	2.815	0.1346	0.266	0.506	155	0.259047
