# Supplementary material for: Rewiring of the N-Glycome with prostate cancer progression and therapy resistance
Source: NPJ Precis Oncol. 2023 Feb 24;7:22. doi: 10.1038/s41698-023-00363-2 (PMC9958128; doi:10.1038/s41698-023-00363-2)
Supplement: Supplementary file 9 — Supplementary Data 7 [file 41698_2023_363_MOESM9_ESM.xlsx]

## Sheet: Sheet1
Glycans	Discovery?	P value	Mean of Hormonally-Treated	Mean of Hormone-Resistant	Difference	SE of difference	t ratio	df	q Value
Mean: 1079.3748 m/z ± 0.005% - Total Ion Count	No	0.461314	27.16	24.89	2.275	3.078	0.7393	110	0.254748
Mean: 1095.3679 m/z ± 0.005% - Total Ion Count	No	0.399676	19.26	21.28	-2.014	2.382	0.8455	110	0.227449
Mean: 1136.3903 m/z ± 0.005% - Total Ion Count	Yes	0.002611	14.37	21.04	-6.674	2.166	3.081	110	0.003191
Mean: 1257.4235 m/z ± 0.005% - Total Ion Count	Yes	0.002053	196.4	151.5	44.9	14.22	3.158	110	0.002685
Mean: 1282.451 m/z ± 0.005% - Total Ion Count	No	0.385857	36.69	40.39	-3.701	4.251	0.8706	110	0.221274
Mean: 1298.4523 m/z ± 0.005% - Total Ion Count	Yes	0.000447	52.14	74.62	-22.48	6.21	3.62	110	0.000725
Mean: 1339.4797 m/z ± 0.005% - Total Ion Count	Yes	0.025405	12.3	17.04	-4.743	2.093	2.266	110	0.023674
Mean: 1419.4783 m/z ± 0.005% - Total Ion Count	No	0.627864	208.5	217.9	-9.327	19.19	0.4861	110	0.329628
Mean: 1442.4927 m/z ± 0.005% - Total Ion Count	Yes	0.005841	28.31	41.4	-13.08	4.654	2.811	110	0.0067
Mean: 1444.5136 m/z ± 0.005% - Total Ion Count	No	0.230204	103.2	117.1	-13.87	11.5	1.207	110	0.143014
Mean: 1460.5031 m/z ± 0.005% - Total Ion Count	No	0.196315	36.66	40.66	-4.004	3.08	1.3	110	0.124028
Mean: 1485.5315 m/z ± 0.005% - Total Ion Count	No	0.148513	103.1	86.95	16.14	11.09	1.455	110	0.100651
Mean: 1501.537 m/z ± 0.005% - Total Ion Count	Yes	7.1e-05	40.18	65.04	-24.86	6.021	4.129	110	0.00014
Mean: 1562.5422 m/z ± 0.005% - Total Ion Count	Yes	8e-06	8.639	14.71	-6.075	1.298	4.68	110	2e-05
Mean: 1581.5374 m/z ± 0.005% - Total Ion Count	No	0.580749	133.4	140.1	-6.688	12.07	0.5539	110	0.309249
Mean: 1590.5646 m/z ± 0.005% - Total Ion Count	Yes	4.1e-05	4.945	8.872	-3.926	0.9186	4.274	110	8.7e-05
Mean: 1606.5634 m/z ± 0.005% - Total Ion Count	No	0.384789	18.31	19.78	-1.466	1.68	0.8726	110	0.221274
Mean: 1611.538 m/z ± 0.005% - Total Ion Count	No	0.247156	18.74	16.56	2.183	1.877	1.163	110	0.151029
Mean: 1622.5608 m/z ± 0.005% - Total Ion Count	Yes	0.055576	58.58	49.47	9.107	4.707	1.935	110	0.047081
Mean: 1647.5905 m/z ± 0.005% - Total Ion Count	No	0.06907	241.6	199	42.64	23.22	1.836	110	0.054398
Mean: 1663.5805 m/z ± 0.005% - Total Ion Count	Yes	0.000681	616.2	881.8	-265.5	75.94	3.496	110	0.001058
Mean: 1688.6097 m/z ± 0.005% - Total Ion Count	Yes	0.018018	45.68	35.34	10.34	4.305	2.401	110	0.01791
Mean: 1704.6142 m/z ± 0.005% - Total Ion Count	No	0.437439	25.83	24.12	1.713	2.198	0.7794	110	0.247054
Mean: 1743.5915 m/z ± 0.005% - Total Ion Count	Yes	0.001017	155.3	212.7	-57.44	17.01	3.376	110	0.001487
Mean: 1792.6387 m/z ± 0.005% - Total Ion Count	No	0.155666	26.97	30.64	-3.677	2.572	1.43	110	0.104132
Mean: 1793.6398 m/z ± 0.005% - Total Ion Count	Yes	0.002351	20.86	27.92	-7.058	2.266	3.114	110	0.002971
Mean: 1809.6443 m/z ± 0.005% - Total Ion Count	No	0.170663	1471	1288	183.7	133.2	1.379	110	0.110634
Mean: 1825.6241 m/z ± 0.005% - Total Ion Count	Yes	0.001891	20.42	27.99	-7.563	2.376	3.184	110	0.002564
Mean: 1850.6684 m/z ± 0.005% - Total Ion Count	Yes	9.3e-05	151.2	103.1	48.14	11.86	4.058	110	0.000172
Mean: 1866.6683 m/z ± 0.005% - Total Ion Count	Yes	0.030323	30.15	36.99	-6.833	3.114	2.194	110	0.027909
Mean: 1891.6923 m/z ± 0.005% - Total Ion Count	Yes	0.000458	12.09	21.05	-8.963	2.481	3.613	110	0.000727
Mean: 1905.6315 m/z ± 0.005% - Total Ion Count	Yes	1e-06	125.8	201.7	-75.82	14.89	5.092	110	4e-06
Mean: 1911.6915 m/z ± 0.005% - Total Ion Count	No	0.080209	54.35	78.42	-24.07	13.63	1.766	110	0.061016
Mean: 1938.6918 m/z ± 0.005% - Total Ion Count	No	0.80327	14.04	14.39	-0.3502	1.402	0.2497	110	0.410163
Mean: 1954.6869 m/z ± 0.005% - Total Ion Count	No	0.116766	114.5	144.8	-30.27	19.15	1.581	110	0.083701
Mean: 1955.6808 m/z ± 0.005% - Total Ion Count	No	0.08427	118.2	151.3	-33.13	19.02	1.742	110	0.062823
Mean: 1971.7011 m/z ± 0.005% - Total Ion Count	Yes	0.031848	11.95	17.59	-5.638	2.593	2.174	110	0.028955
Mean: 1976.653 m/z ± 0.005% - Total Ion Count	No	0.236475	325.7	398.9	-73.17	61.47	1.19	110	0.145696
Mean: 1995.7035 m/z ± 0.005% - Total Ion Count	Yes	0.005153	8.146	10.32	-2.174	0.7617	2.854	110	0.006098
Mean: 1996.7183 m/z ± 0.005% - Total Ion Count	Yes	0.041122	11.47	14.39	-2.913	1.409	2.067	110	0.036067
Mean: 2012.7225 m/z ± 0.005% - Total Ion Count	Yes	0.056214	206.8	166.6	40.26	20.86	1.93	110	0.047087
Mean: 2028.7197 m/z ± 0.005% - Total Ion Count	Yes	0.001993	128	167.3	-39.28	12.4	3.167	110	0.002653
Mean: 2057.7501 m/z ± 0.005% - Total Ion Count	No	0.148461	87.5	69.02	18.48	12.7	1.455	110	0.100651
Mean: 2067.6855 m/z ± 0.005% - Total Ion Count	Yes	<0.000001	10.5	27.44	-16.94	2.005	8.451	110	<0.000001
Mean: 2100.7368 m/z ± 0.005% - Total Ion Count	Yes	0.000811	240.2	154.7	85.5	24.82	3.444	110	0.001235
Mean: 2101.7349 m/z ± 0.005% - Total Ion Count	Yes	0.005481	202.5	140.1	62.36	22.01	2.833	110	0.006385
Mean: 2122.7161 m/z ± 0.005% - Total Ion Count	Yes	0.000194	528.7	330.8	197.9	51.31	3.856	110	0.000337
Mean: 2141.7639 m/z ± 0.005% - Total Ion Count	No	0.692623	10.59	10.19	0.404	1.019	0.3963	110	0.358576
Mean: 2142.7636 m/z ± 0.005% - Total Ion Count	No	0.731157	9.479	9.815	-0.3356	0.9744	0.3445	110	0.375915
Mean: 2157.7796 m/z ± 0.005% - Total Ion Count	Yes	0.018871	11.77	15.42	-3.649	1.531	2.383	110	0.018511
Mean: 2158.7688 m/z ± 0.005% - Total Ion Count	No	0.289501	21.28	24.33	-3.048	2.864	1.064	110	0.174051
Mean: 2163.7396 m/z ± 0.005% - Total Ion Count	Yes	5.6e-05	19.24	12.26	6.981	1.665	4.193	110	0.000113
Mean: 2174.7666 m/z ± 0.005% - Total Ion Count	Yes	0.007145	343.5	422.3	-78.76	28.73	2.741	110	0.007835
Mean: 2179.7743 m/z ± 0.005% - Total Ion Count	Yes	0.024434	13.56	15.9	-2.335	1.023	2.282	110	0.023058
Mean: 2215.7988 m/z ± 0.005% - Total Ion Count	Yes	0.00113	14.21	23.46	-9.255	2.768	3.344	110	0.001587
Mean: 2231.7914 m/z ± 0.005% - Total Ion Count	Yes	0.000175	10.89	20.43	-9.541	2.455	3.886	110	0.00031
Mean: 2245.7651 m/z ± 0.005% - Total Ion Count	No	0.138611	18.4	23.51	-5.103	3.421	1.492	110	0.096574
Mean: 2246.7759 m/z ± 0.005% - Total Ion Count	No	0.075632	17.44	23.33	-5.887	3.282	1.794	110	0.058127
Mean: 2247.7872 m/z ± 0.005% - Total Ion Count	No	0.09067	12.91	16.59	-3.678	2.155	1.707	110	0.066925
Mean: 2267.7494 m/z ± 0.005% - Total Ion Count	No	0.470084	33.63	38.17	-4.548	6.274	0.7248	110	0.255801
Mean: 2268.7701 m/z ± 0.005% - Total Ion Count	No	0.863615	37.57	38.65	-1.084	6.296	0.1722	110	0.435017
Mean: 2276.7057 m/z ± 0.005% - Total Ion Count	No	0.083985	14.11	16.2	-2.093	1.201	1.744	110	0.062823
Mean: 2278.7177 m/z ± 0.005% - Total Ion Count	Yes	2.8e-05	10.17	14.96	-4.788	1.095	4.371	110	6.2e-05
Mean: 2287.7936 m/z ± 0.005% - Total Ion Count	Yes	<0.000001	3.949	7.823	-3.874	0.6555	5.91	110	<0.000001
Mean: 2289.739 m/z ± 0.005% - Total Ion Count	No	0.466957	73.62	85.57	-11.95	16.36	0.73	110	0.255801
Mean: 2303.8259 m/z ± 0.005% - Total Ion Count	No	0.169883	16.27	13.96	2.311	1.672	1.382	110	0.110634
Mean: 2304.8244 m/z ± 0.005% - Total Ion Count	No	0.546612	16.77	15.59	1.188	1.964	0.6047	110	0.293165
Mean: 2319.8158 m/z ± 0.005% - Total Ion Count	No	0.445217	23.56	25.87	-2.307	3.011	0.7662	110	0.249373
Mean: 2320.8213 m/z ± 0.005% - Total Ion Count	No	0.359221	39.83	44.95	-5.112	5.552	0.9207	110	0.209218
Mean: 2325.7971 m/z ± 0.005% - Total Ion Count	Yes	5.5e-05	36.19	22.58	13.61	3.242	4.198	110	0.000113
Mean: 2341.7834 m/z ± 0.005% - Total Ion Count	No	0.822076	60.3	58.62	1.677	7.44	0.2254	110	0.41691
Mean: 2360.8485 m/z ± 0.005% - Total Ion Count	Yes	<0.000001	1.556	4.737	-3.18	0.3515	9.048	110	<0.000001
Mean: 2361.8521 m/z ± 0.005% - Total Ion Count	Yes	<0.000001	2.991	8.099	-5.108	0.9692	5.27	110	2e-06
Mean: 2377.8484 m/z ± 0.005% - Total Ion Count	Yes	0.017217	31.06	61.75	-30.69	12.69	2.419	110	0.017345
Mean: 2391.8394 m/z ± 0.005% - Total Ion Count	No	0.661531	25.5	24.32	1.175	2.677	0.439	110	0.344875
Mean: 2393.8534 m/z ± 0.005% - Total Ion Count	No	0.156442	56.43	68.65	-12.22	8.563	1.427	110	0.104132
Mean: 2413.805 m/z ± 0.005% - Total Ion Count	Yes	0.015041	33.22	24.45	8.77	3.551	2.47	110	0.015574
Mean: 2421.8846 m/z ± 0.005% - Total Ion Count	No	0.982321	39.04	38.9	0.1382	6.222	0.02221	110	0.488213
Mean: 2435.7896 m/z ± 0.005% - Total Ion Count	Yes	0.023931	64.59	47.08	17.51	7.647	2.29	110	0.022872
Mean: 2448.856 m/z ± 0.005% - Total Ion Count	Yes	0.049362	6.635	7.939	-1.304	0.6564	1.987	110	0.04279
Mean: 2449.8561 m/z ± 0.005% - Total Ion Count	Yes	0.00105	5.237	7.162	-1.924	0.5716	3.366	110	0.001505
Mean: 2465.8731 m/z ± 0.005% - Total Ion Count	No	0.120059	63.9	53.84	10.06	6.423	1.567	110	0.085242
Mean: 2466.8802 m/z ± 0.005% - Total Ion Count	No	0.11048	72.78	61.17	11.62	7.221	1.609	110	0.079964
Mean: 2470.8509 m/z ± 0.005% - Total Ion Count	No	0.069795	6.504	7.656	-1.152	0.6291	1.831	110	0.054398
Mean: 2471.8601 m/z ± 0.005% - Total Ion Count	Yes	0.019212	5.278	6.666	-1.387	0.5838	2.376	110	0.0186
Mean: 2487.8551 m/z ± 0.005% - Total Ion Count	Yes	0.002163	161.9	115.7	46.23	14.72	3.141	110	0.00278
Mean: 2506.8974 m/z ± 0.005% - Total Ion Count	Yes	<0.000001	2.548	5.263	-2.715	0.4375	6.205	110	<0.000001
Mean: 2507.9003 m/z ± 0.005% - Total Ion Count	Yes	<0.000001	2.655	6.029	-3.374	0.6158	5.48	110	<0.000001
Mean: 2522.9088 m/z ± 0.005% - Total Ion Count	Yes	2e-06	5.478	9.34	-3.863	0.7703	5.014	110	5e-06
Mean: 2523.9182 m/z ± 0.005% - Total Ion Count	Yes	0.035411	10.44	20.72	-10.28	4.828	2.13	110	0.031805
Mean: 2528.8657 m/z ± 0.005% - Total Ion Count	Yes	3e-06	3.646	6.152	-2.507	0.5055	4.959	110	7e-06
Mean: 2539.9113 m/z ± 0.005% - Total Ion Count	Yes	0.00755	147.6	198.5	-50.85	18.68	2.722	110	0.008158
Mean: 2544.9114 m/z ± 0.005% - Total Ion Count	Yes	0.00844	9.731	12.24	-2.51	0.9359	2.682	110	0.008989
Mean: 2580.9412 m/z ± 0.005% - Total Ion Count	Yes	2e-05	2.851	8.872	-6.02	1.349	4.463	110	4.6e-05
Mean: 2596.9277 m/z ± 0.005% - Total Ion Count	Yes	0.000336	1.766	9.201	-7.435	2.008	3.702	110	0.000557
Mean: 2610.902 m/z ± 0.005% - Total Ion Count	Yes	0.005967	5.889	8.285	-2.396	0.8546	2.804	110	0.00674
Mean: 2611.9248 m/z ± 0.005% - Total Ion Count	Yes	0.007146	7.761	11.42	-3.655	1.333	2.741	110	0.007835
Mean: 2612.9262 m/z ± 0.005% - Total Ion Count	Yes	0.004791	7.44	10.91	-3.474	1.207	2.879	110	0.005761
Mean: 2632.882 m/z ± 0.005% - Total Ion Count	Yes	0.037745	9.013	11.88	-2.864	1.362	2.103	110	0.033499
Mean: 2633.9134 m/z ± 0.005% - Total Ion Count	No	0.314117	15.46	17.97	-2.51	2.482	1.011	110	0.185853
Mean: 2638.8786 m/z ± 0.005% - Total Ion Count	No	0.07005	5.304	6.136	-0.8315	0.4545	1.829	110	0.054398
Mean: 2654.87 m/z ± 0.005% - Total Ion Count	No	0.602226	19.57	21.05	-1.487	2.844	0.5227	110	0.318411
Mean: 2668.9781 m/z ± 0.005% - Total Ion Count	Yes	0.000956	5.844	8.784	-2.94	0.8661	3.395	110	0.001425
Mean: 2669.9792 m/z ± 0.005% - Total Ion Count	Yes	0.012832	7.954	12.65	-4.692	1.855	2.53	110	0.013474
Mean: 2684.9506 m/z ± 0.005% - Total Ion Count	No	0.523078	8.651	9.405	-0.7535	1.176	0.6407	110	0.282576
Mean: 2685.9576 m/z ± 0.005% - Total Ion Count	No	0.345867	21.11	24.04	-2.929	3.094	0.9467	110	0.203027
Mean: 2690.9312 m/z ± 0.005% - Total Ion Count	Yes	0.00115	7.137	9.914	-2.777	0.8318	3.339	110	0.001587
Mean: 2706.9223 m/z ± 0.005% - Total Ion Count	No	0.135441	18	14.94	3.058	2.033	1.504	110	0.095256
Mean: 2726.9823 m/z ± 0.005% - Total Ion Count	Yes	<0.000001	0.7174	4.396	-3.678	0.5025	7.319	110	<0.000001
Mean: 2742.9819 m/z ± 0.005% - Total Ion Count	Yes	0.015695	5.581	18.93	-13.34	5.438	2.454	110	0.016028
Mean: 2757.9719 m/z ± 0.005% - Total Ion Count	No	0.902562	15.91	15.71	0.2007	1.636	0.1227	110	0.451584
Mean: 2758.9833 m/z ± 0.005% - Total Ion Count	Yes	0.060691	15.73	18.8	-3.066	1.618	1.895	110	0.049765
Mean: 2779.9619 m/z ± 0.005% - Total Ion Count	No	0.448235	21.66	19.73	1.935	2.542	0.7611	110	0.249373
Mean: 2788.0122 m/z ± 0.005% - Total Ion Count	No	0.294183	18.56	16.34	2.214	2.101	1.054	110	0.175451
Mean: 2813.9912 m/z ± 0.005% - Total Ion Count	Yes	<0.000001	2.797	4.413	-1.616	0.3117	5.185	110	3e-06
Mean: 2814.9998 m/z ± 0.005% - Total Ion Count	Yes	<0.000001	2.304	4.515	-2.212	0.3149	7.023	110	<0.000001
Mean: 2816.0086 m/z ± 0.005% - Total Ion Count	Yes	<0.000001	1.463	4.811	-3.348	0.4171	8.026	110	<0.000001
Mean: 2830.9967 m/z ± 0.005% - Total Ion Count	No	0.207856	21.82	19.43	2.392	1.888	1.267	110	0.130216
Mean: 2832.0113 m/z ± 0.005% - Total Ion Count	No	0.185507	29.68	26.25	3.435	2.578	1.332	110	0.118201
Mean: 2836.9953 m/z ± 0.005% - Total Ion Count	Yes	<0.000001	2.129	4.354	-2.224	0.2621	8.487	110	<0.000001
Mean: 2852.9745 m/z ± 0.005% - Total Ion Count	Yes	0.052598	43.49	36.55	6.942	3.543	1.959	110	0.045071
Mean: 2855.9955 m/z ± 0.005% - Total Ion Count	No	0.159244	21.17	18.79	2.377	1.677	1.417	110	0.105059
Mean: 2873.0392 m/z ± 0.005% - Total Ion Count	Yes	<0.000001	0.429	3.245	-2.816	0.2976	9.463	110	<0.000001
Mean: 2889.053 m/z ± 0.005% - Total Ion Count	Yes	9.4e-05	1.282	7.733	-6.451	1.591	4.054	110	0.000172
Mean: 2905.0349 m/z ± 0.005% - Total Ion Count	Yes	0.060746	24.2	27.94	-3.741	1.975	1.895	110	0.049765
Mean: 2923.0289 m/z ± 0.005% - Total Ion Count	Yes	<0.000001	0.159	1.91	-1.751	0.2129	8.222	110	<0.000001
Mean: 2962.066 m/z ± 0.005% - Total Ion Count	Yes	<0.000001	0.2984	3.397	-3.099	0.245	12.65	110	<0.000001
Mean: 2977.0623 m/z ± 0.005% - Total Ion Count	Yes	<0.000001	1.848	4.035	-2.187	0.3368	6.493	110	<0.000001
Mean: 2978.0548 m/z ± 0.005% - Total Ion Count	Yes	0.000208	3.559	5.551	-1.992	0.5192	3.837	110	0.000352
Mean: 2999.0492 m/z ± 0.005% - Total Ion Count	No	0.064173	5.244	6.387	-1.142	0.611	1.87	110	0.052001
Mean: 3034.1165 m/z ± 0.005% - Total Ion Count	Yes	<0.000001	0.729	2.891	-2.162	0.208	10.39	110	<0.000001
Mean: 3035.1027 m/z ± 0.005% - Total Ion Count	Yes	<0.000001	1.467	5.15	-3.683	0.6722	5.479	110	<0.000001
Mean: 3051.0788 m/z ± 0.005% - Total Ion Count	Yes	4e-06	3.835	6.248	-2.412	0.498	4.844	110	1e-05
Mean: 3056.0663 m/z ± 0.005% - Total Ion Count	Yes	<0.000001	0.5581	2.764	-2.206	0.2122	10.4	110	<0.000001
Mean: 3071.0522 m/z ± 0.005% - Total Ion Count	Yes	<0.000001	1.939	3.608	-1.669	0.2714	6.149	110	<0.000001
Mean: 3072.0504 m/z ± 0.005% - Total Ion Count	Yes	7.5e-05	3.056	4.414	-1.357	0.3298	4.116	110	0.000143
Mean: 3108.1267 m/z ± 0.005% - Total Ion Count	Yes	<0.000001	1.099	4.735	-3.636	0.5307	6.851	110	<0.000001
Mean: 3123.1075 m/z ± 0.005% - Total Ion Count	No	0.067679	4.784	5.701	-0.9173	0.4971	1.845	110	0.054252
Mean: 3124.1227 m/z ± 0.005% - Total Ion Count	No	0.25045	7.335	8.029	-0.6934	0.6002	1.155	110	0.151797
Mean: 3145.0983 m/z ± 0.005% - Total Ion Count	No	0.178789	8.077	7.08	0.997	0.7368	1.353	110	0.114902
Mean: 3181.1575 m/z ± 0.005% - Total Ion Count	Yes	<0.000001	0.142	2.496	-2.354	0.2781	8.463	110	<0.000001
Mean: 3197.1563 m/z ± 0.005% - Total Ion Count	Yes	0.002453	4.774	5.973	-1.199	0.3866	3.101	110	0.003048
Mean: 3218.1127 m/z ± 0.005% - Total Ion Count	No	0.143735	7.532	6.76	0.7717	0.5241	1.473	110	0.099217
Mean: 3270.18 m/z ± 0.005% - Total Ion Count	No	0.10465	11.59	13.03	-1.435	0.877	1.636	110	0.076487
Mean: 3414.2057 m/z ± 0.005% - Total Ion Count	Yes	<0.000001	0.3963	1.843	-1.447	0.1863	7.764	110	<0.000001
Mean: 3416.2264 m/z ± 0.005% - Total Ion Count	Yes	<0.000001	1.539	3.269	-1.731	0.243	7.123	110	<0.000001
Mean: 3436.1839 m/z ± 0.005% - Total Ion Count	Yes	<0.000001	0.4037	1.726	-1.322	0.1884	7.019	110	<0.000001
Mean: 3473.2352 m/z ± 0.005% - Total Ion Count	Yes	<0.000001	0.1056	1.962	-1.856	0.1992	9.315	110	<0.000001
Mean: 3562.2881 m/z ± 0.005% - Total Ion Count	Yes	<0.000001	1.499	2.735	-1.235	0.2105	5.868	110	<0.000001
Mean: 3635.311 m/z ± 0.005% - Total Ion Count	Yes	2.3e-05	2.815	4.288	-1.473	0.3329	4.423	110	5.2e-05
