# Supplementary material for: Rewiring of the N-Glycome with prostate cancer progression and therapy resistance
Source: NPJ Precis Oncol. 2023 Feb 24;7:22. doi: 10.1038/s41698-023-00363-2 (PMC9958128; doi:10.1038/s41698-023-00363-2)
Supplement: Supplementary file 10 — Supplementary Data 8 [file 41698_2023_363_MOESM10_ESM.xlsx]

## Sheet: Sheet1
Glycans	Discovery?	P value	Mean of Adenocarcinoma	Mean of Neuroendocrine	Difference	SE of difference	t ratio	df	q Value
1079.3748 m/z ± 0.005%	No	0.633875	642.5	599.6	42.94	89.64	0.479	53	0.248417
1095.3679 m/z ± 0.005%	No	0.689053	363.2	376.3	-13.05	32.43	0.4023	53	0.26629
1136.3903 m/z ± 0.005%	Yes	0.008818	428.5	315.7	112.8	41.49	2.72	53	0.005974
1257.4235 m/z ± 0.005%	No	0.251453	2395	2200	195	168.1	1.159	53	0.11285
1282.451 m/z ± 0.005%	No	0.186573	768.9	619.9	148.9	111.3	1.338	53	0.088742
1298.4523 m/z ± 0.005%	Yes	0.000854	1345	883.5	461.5	130.5	3.535	53	0.00088
1339.4797 m/z ± 0.005%	Yes	7.6e-05	329.6	210.6	119.1	27.75	4.29	53	0.000157
1419.4783 m/z ± 0.005%	Yes	0.072129	3883	3409	473.3	257.9	1.835	53	0.038668
1442.4927 m/z ± 0.005%	No	0.301654	553.4	476.3	77.09	73.91	1.043	53	0.13343
1444.5136 m/z ± 0.005%	Yes	0.00891	2280	1399	881.4	324.6	2.716	53	0.005974
1460.5031 m/z ± 0.005%	Yes	0.072264	577.3	483.7	93.64	51.06	1.834	53	0.038668
1485.5315 m/z ± 0.005%	No	0.412753	1820	1496	323.6	392	0.8256	53	0.173083
1501.537 m/z ± 0.005%	Yes	0.002229	1116	765.8	350.5	109	3.214	53	0.001924
1562.5422 m/z ± 0.005%	Yes	0.087079	204.7	176.1	28.67	16.44	1.743	53	0.044458
1581.5374 m/z ± 0.005%	No	0.523736	2376	2255	121.1	188.7	0.6419	53	0.211202
1590.5646 m/z ± 0.005%	No	0.477314	154.9	168.4	-13.53	18.91	0.7157	53	0.195313
1606.5634 m/z ± 0.005%	No	0.170543	275.4	334.9	-59.53	42.85	1.389	53	0.082528
1611.538 m/z ± 0.005%	No	0.977719	113.3	113.8	-0.4935	17.59	0.02806	53	0.362734
1622.5608 m/z ± 0.005%	No	0.936862	568	562.6	5.348	67.2	0.07959	53	0.352273
1647.5905 m/z ± 0.005%	Yes	0.04557	3077	2182	894.7	437	2.048	53	0.02536
1663.5805 m/z ± 0.005%	Yes	0.016986	13669	10048	3620	1469	2.465	53	0.010621
1688.6097 m/z ± 0.005%	Yes	0.004051	1015	684.7	329.9	109.8	3.005	53	0.003088
1704.6142 m/z ± 0.005%	Yes	<0.000001	637.5	369.3	268.1	44.73	5.994	53	2e-06
1743.5915 m/z ± 0.005%	No	0.30799	3152	2898	253.8	246.6	1.029	53	0.134958
1792.6387 m/z ± 0.005%	Yes	0.075562	333	281.5	51.51	28.42	1.813	53	0.040048
1793.6398 m/z ± 0.005%	No	0.70977	370.7	356.7	13.95	37.28	0.3742	53	0.272405
1809.6443 m/z ± 0.005%	No	0.244552	14618	11509	3109	2642	1.177	53	0.110645
1825.6241 m/z ± 0.005%	No	0.517841	464.6	430.8	33.83	51.96	0.651	53	0.210349
1850.6684 m/z ± 0.005%	Yes	0.00032	1671	1071	600.4	155.9	3.85	53	0.000445
1866.6683 m/z ± 0.005%	Yes	<0.000001	692.6	411.6	281	48	5.854	53	2e-06
1891.6923 m/z ± 0.005%	Yes	5.9e-05	359.2	251.8	107.3	24.6	4.364	53	0.000127
1905.6315 m/z ± 0.005%	No	0.952939	3313	3329	-15.88	267.8	0.0593	53	0.355913
1911.6915 m/z ± 0.005%	No	0.813915	354.6	373.5	-18.94	80.06	0.2366	53	0.310235
1938.6918 m/z ± 0.005%	No	0.445971	152.9	142	10.98	14.3	0.7679	53	0.183839
1954.6869 m/z ± 0.005%	Yes	0.025717	833	578.6	254.3	110.8	2.295	53	0.015065
1955.6808 m/z ± 0.005%	No	0.645853	1200	1135	64.71	140	0.4622	53	0.251341
1971.7011 m/z ± 0.005%	No	0.237615	199.7	240	-40.26	33.71	1.194	53	0.108388
1976.653 m/z ± 0.005%	No	0.203974	1213	904.2	308.4	239.8	1.286	53	0.096196
1995.7035 m/z ± 0.005%	No	0.123493	159	142	17	10.86	1.565	53	0.061361
1996.7183 m/z ± 0.005%	No	0.531458	231.4	246.3	-14.94	23.73	0.6299	53	0.212774
2012.7225 m/z ± 0.005%	Yes	5.1e-05	2422	1423	999.7	226.8	4.408	53	0.000119
2028.7197 m/z ± 0.005%	Yes	0.000574	2880	1819	1061	289.6	3.665	53	0.000649
2057.7501 m/z ± 0.005%	No	0.222548	263	211.4	51.54	41.76	1.234	53	0.103796
2067.6855 m/z ± 0.005%	Yes	0.001845	448.8	338.5	110.3	33.65	3.279	53	0.001712
2100.7368 m/z ± 0.005%	Yes	0.008145	577.3	374	203.3	73.95	2.749	53	0.005665
2101.7349 m/z ± 0.005%	Yes	0.07762	639.7	482.5	157.2	87.36	1.8	53	0.040751
2122.7161 m/z ± 0.005%	Yes	0.084136	771.3	558.8	212.5	120.7	1.76	53	0.043353
2141.7639 m/z ± 0.005%	No	0.413658	117.8	110.6	7.234	8.779	0.824	53	0.173083
2142.7636 m/z ± 0.005%	No	0.383312	123.9	133.4	-9.464	10.77	0.8791	53	0.162834
2157.7796 m/z ± 0.005%	Yes	0.0434	190.7	164.2	26.48	12.8	2.069	53	0.024396
2158.7688 m/z ± 0.005%	No	0.22382	344.6	309.1	35.46	28.81	1.231	53	0.103796
2163.7396 m/z ± 0.005%	No	0.232353	113.8	101.3	12.44	10.3	1.208	53	0.106863
2174.7666 m/z ± 0.005%	Yes	0.011142	6855	4687	2169	824.5	2.63	53	0.007295
2179.7743 m/z ± 0.005%	Yes	0.0101	241.5	190.8	50.68	19	2.668	53	0.006691
2215.7988 m/z ± 0.005%	Yes	<0.000001	709.9	294	415.9	72.58	5.731	53	3e-06
2231.7914 m/z ± 0.005%	Yes	<0.000001	430.8	204.6	226.2	34.03	6.648	53	<0.000001
2245.7651 m/z ± 0.005%	No	0.124736	148.5	122	26.52	17	1.56	53	0.06143
2246.7759 m/z ± 0.005%	Yes	0.082023	156.7	127.3	29.36	16.56	1.773	53	0.042659
2247.7872 m/z ± 0.005%	No	0.442327	154.7	143.6	11.17	14.43	0.7741	53	0.183698
2267.7494 m/z ± 0.005%	No	0.36153	144.9	124.3	20.61	22.39	0.9204	53	0.154763
2268.7701 m/z ± 0.005%	No	0.302105	157.7	132.7	24.98	23.97	1.042	53	0.13343
2276.7057 m/z ± 0.005%	Yes	0.095289	237.1	198.7	38.38	22.6	1.698	53	0.048208
2278.7177 m/z ± 0.005%	Yes	0.039139	188.9	159.7	29.15	13.78	2.115	53	0.022225
2287.7936 m/z ± 0.005%	No	0.614578	96.25	102.5	-6.254	12.35	0.5065	53	0.242562
2289.739 m/z ± 0.005%	No	0.893425	186.3	181.2	5.093	37.83	0.1346	53	0.338225
2303.8259 m/z ± 0.005%	Yes	0.012846	159.7	126.5	33.18	12.88	2.575	53	0.008224
2304.8244 m/z ± 0.005%	No	0.314835	193.4	174.2	19.22	18.94	1.015	53	0.136879
2319.8158 m/z ± 0.005%	Yes	0.000263	301.4	195.9	105.5	26.97	3.911	53	0.000407
2320.8213 m/z ± 0.005%	No	0.560794	746.1	686.9	59.16	101.1	0.5854	53	0.222916
2325.7971 m/z ± 0.005%	Yes	0.030114	176.6	140.3	36.4	16.33	2.228	53	0.017277
2341.7834 m/z ± 0.005%	Yes	8.3e-05	378.8	202.8	175.9	41.26	4.264	53	0.000165
2360.8485 m/z ± 0.005%	Yes	0.001497	124.8	102.6	22.14	6.611	3.349	53	0.001412
2361.8521 m/z ± 0.005%	Yes	0.003451	207.3	157	50.39	16.46	3.062	53	0.002667
2377.8484 m/z ± 0.005%	Yes	2e-06	1157	453.1	703.6	130.7	5.385	53	1e-05
2391.8394 m/z ± 0.005%	Yes	0.000138	170.4	118.9	51.53	12.53	4.111	53	0.000239
2393.8534 m/z ± 0.005%	Yes	<0.000001	1119	547	571.8	95.05	6.016	53	2e-06
2413.805 m/z ± 0.005%	Yes	0.001165	116.6	80.35	36.23	10.55	3.433	53	0.001118
2421.8846 m/z ± 0.005%	Yes	0.002095	232.5	152.6	79.9	24.7	3.235	53	0.001895
2435.7896 m/z ± 0.005%	Yes	1.5e-05	224	120.7	103.3	21.65	4.773	53	5.4e-05
2448.856 m/z ± 0.005%	Yes	0.065237	98.44	83.67	14.77	7.846	1.883	53	0.035593
2449.8561 m/z ± 0.005%	Yes	0.0284	97.01	80.06	16.95	7.521	2.253	53	0.016463
2465.8731 m/z ± 0.005%	Yes	5.3e-05	425.9	218.4	207.5	47.22	4.395	53	0.000119
2466.8802 m/z ± 0.005%	Yes	0.000577	536.2	328.2	208	56.79	3.663	53	0.000649
2470.8509 m/z ± 0.005%	Yes	0.004422	105.7	87.95	17.8	5.987	2.974	53	0.003326
2471.8601 m/z ± 0.005%	Yes	0.007654	92.27	76.46	15.8	5.699	2.773	53	0.005461
2487.8551 m/z ± 0.005%	Yes	0.000759	522.6	282.4	240.2	67.19	3.574	53	0.000797
2506.8974 m/z ± 0.005%	Yes	0.005602	110.2	90.53	19.62	6.794	2.888	53	0.004148
2507.9003 m/z ± 0.005%	Yes	0.022308	132.8	110.3	22.47	9.543	2.354	53	0.013494
2522.9088 m/z ± 0.005%	Yes	2.1e-05	150.3	118.4	31.92	6.826	4.675	53	6.4e-05
2523.9182 m/z ± 0.005%	Yes	2.9e-05	326.9	209.4	117.5	25.65	4.58	53	8.4e-05
2528.8657 m/z ± 0.005%	Yes	0.000756	118	89.96	28.08	7.854	3.575	53	0.000797
2539.9113 m/z ± 0.005%	Yes	0.001031	2963	1794	1169	336.5	3.474	53	0.001006
2544.9114 m/z ± 0.005%	Yes	4.8e-05	218.4	158.3	60.12	13.58	4.428	53	0.000116
2580.9412 m/z ± 0.005%	Yes	<0.000001	268.5	140.7	127.9	21.22	6.026	53	2e-06
2596.9277 m/z ± 0.005%	Yes	2e-06	201.9	125.3	76.58	14.4	5.32	53	1.2e-05
2610.902 m/z ± 0.005%	Yes	0.002904	121.4	99.51	21.89	7.011	3.122	53	0.002331
2611.9248 m/z ± 0.005%	Yes	0.000981	148	114.5	33.52	9.604	3.49	53	0.000992
2612.9262 m/z ± 0.005%	No	0.175319	173.8	156.5	17.32	12.61	1.374	53	0.084108
2632.882 m/z ± 0.005%	Yes	0.000593	117.6	87.36	30.27	8.283	3.654	53	0.000649
2633.9134 m/z ± 0.005%	Yes	0.000595	154.4	111.8	42.58	11.66	3.653	53	0.000649
2638.8786 m/z ± 0.005%	Yes	0.002112	108.1	85.2	22.88	7.079	3.233	53	0.001895
2654.87 m/z ± 0.005%	Yes	0.002589	158.3	117.1	41.18	13.02	3.162	53	0.00215
2668.9781 m/z ± 0.005%	Yes	8.7e-05	147.6	112.4	35.23	8.288	4.25	53	0.000167
2669.9792 m/z ± 0.005%	Yes	0.000287	205.4	151.6	53.76	13.84	3.885	53	0.000418
2684.9506 m/z ± 0.005%	Yes	1.6e-05	184.1	126.2	57.81	12.18	4.748	53	5.4e-05
2685.9576 m/z ± 0.005%	Yes	0.016791	555.9	412.6	143.4	58.05	2.469	53	0.010619
2690.9312 m/z ± 0.005%	Yes	3e-06	154.9	110	44.87	8.658	5.182	53	1.8e-05
2706.9223 m/z ± 0.005%	Yes	1.6e-05	187.4	105.7	81.63	17.22	4.74	53	5.4e-05
2726.9823 m/z ± 0.005%	Yes	0.002189	150.6	110.4	40.17	12.47	3.22	53	0.001924
2742.9819 m/z ± 0.005%	Yes	<0.000001	343.4	179.5	164	24.71	6.636	53	<0.000001
2757.9719 m/z ± 0.005%	Yes	0.000566	168.7	123.9	44.74	12.2	3.669	53	0.000649
2758.9833 m/z ± 0.005%	Yes	0.000332	304.2	219.1	85.05	22.16	3.838	53	0.000451
2779.9619 m/z ± 0.005%	Yes	0.001	149.2	107.8	41.49	11.91	3.484	53	0.000994
2788.0122 m/z ± 0.005%	Yes	0.002932	205.4	153.9	51.56	16.53	3.119	53	0.002331
2813.9912 m/z ± 0.005%	No	0.108317	106.6	99.08	7.521	4.605	1.633	53	0.054305
2814.9998 m/z ± 0.005%	Yes	0.064924	112.1	101.6	10.49	5.567	1.885	53	0.035593
2816.0086 m/z ± 0.005%	No	0.157121	126.6	116.2	10.4	7.246	1.435	53	0.0767
2830.9967 m/z ± 0.005%	Yes	4e-06	284.1	165.1	119	23.14	5.14	53	1.9e-05
2832.0113 m/z ± 0.005%	Yes	0.000562	433.5	289.4	144.1	39.26	3.671	53	0.000649
2836.9953 m/z ± 0.005%	Yes	0.007816	113.1	97.45	15.61	5.646	2.765	53	0.005506
2852.9745 m/z ± 0.005%	Yes	3.9e-05	332.8	180.3	152.4	33.98	4.486	53	0.0001
2855.9955 m/z ± 0.005%	Yes	1.3e-05	199.2	124.3	74.93	15.59	4.806	53	5.2e-05
2873.0392 m/z ± 0.005%	Yes	0.006624	117.8	96.16	21.62	7.647	2.826	53	0.004787
2889.053 m/z ± 0.005%	Yes	3.5e-05	183.8	120.6	63.16	13.98	4.517	53	9.7e-05
2905.0349 m/z ± 0.005%	Yes	0.005664	584.1	388.4	195.7	67.87	2.884	53	0.004148
2923.0289 m/z ± 0.005%	Yes	0.000293	86.26	72.98	13.28	3.424	3.878	53	0.000418
2962.066 m/z ± 0.005%	Yes	9e-06	131.2	89.21	42.03	8.548	4.917	53	3.8e-05
2977.0623 m/z ± 0.005%	Yes	0.000416	122.6	88.85	33.71	8.948	3.767	53	0.000526
2978.0548 m/z ± 0.005%	Yes	0.003321	152.5	119	33.42	10.87	3.075	53	0.002603
2999.0492 m/z ± 0.005%	Yes	0.000271	126.8	88.2	38.56	9.881	3.902	53	0.000407
3034.1165 m/z ± 0.005%	Yes	9.4e-05	105.3	88.1	17.21	4.071	4.226	53	0.000175
3035.1027 m/z ± 0.005%	Yes	0.000204	139.8	105.3	34.5	8.646	3.99	53	0.000344
3051.0788 m/z ± 0.005%	Yes	0.018311	174.3	145.1	29.18	11.99	2.435	53	0.011198
3056.0663 m/z ± 0.005%	Yes	0.00252	105.3	87.33	17.99	5.673	3.172	53	0.002125
3071.0522 m/z ± 0.005%	Yes	0.002648	90.11	78.53	11.58	3.671	3.155	53	0.002167
3072.0504 m/z ± 0.005%	Yes	0.002248	104.7	84.27	20.4	6.354	3.211	53	0.001924
3108.1267 m/z ± 0.005%	Yes	<0.000001	180.8	127.3	53.45	8.551	6.251	53	1e-06
3123.1075 m/z ± 0.005%	Yes	0.000219	143.7	113.1	30.63	7.72	3.968	53	0.000348
3124.1227 m/z ± 0.005%	Yes	0.000366	212.2	163.7	48.5	12.74	3.808	53	0.000485
3145.0983 m/z ± 0.005%	Yes	0.000492	133.4	105.8	27.63	7.441	3.714	53	0.000608
3181.1575 m/z ± 0.005%	No	0.32816	106.6	102.2	4.422	4.481	0.9869	53	0.141567
3197.1563 m/z ± 0.005%	Yes	0.008245	162.7	137.4	25.28	9.209	2.745	53	0.005665
3218.1127 m/z ± 0.005%	Yes	0.000388	118.5	93.31	25.19	6.648	3.79	53	0.000502
3270.18 m/z ± 0.005%	Yes	0.024562	329	239.7	89.28	38.58	2.314	53	0.014698
3414.2057 m/z ± 0.005%	Yes	0.012857	79.36	72.09	7.269	2.823	2.575	53	0.008224
3416.2264 m/z ± 0.005%	Yes	0.025403	121.6	104	17.65	7.672	2.3	53	0.015039
3436.1839 m/z ± 0.005%	Yes	0.017977	75.11	66.86	8.258	3.382	2.442	53	0.011116
3473.2352 m/z ± 0.005%	Yes	3.7e-05	97.07	76.9	20.17	4.475	4.507	53	9.7e-05
3562.2881 m/z ± 0.005%	Yes	0.000133	101	75.62	25.38	6.156	4.122	53	0.000238
3635.311 m/z ± 0.005%	Yes	0.000214	123.5	84.26	39.25	9.876	3.975	53	0.000348
