# Supplementary material for: Rewiring of the N-Glycome with prostate cancer progression and therapy resistance
Source: NPJ Precis Oncol. 2023 Feb 24;7:22. doi: 10.1038/s41698-023-00363-2 (PMC9958128; doi:10.1038/s41698-023-00363-2)
Supplement: Supplementary file 11 — Supplementary Data 9 [file 41698_2023_363_MOESM11_ESM.xlsx]

## Sheet: Sheet1
Glycans	Discovery?	P value	Mean of Adenocarcinoma	Mean of Neuroendocrine	Difference	SE of difference	t ratio	df	q Value
1079.3748 m/z ± 0.005%	Yes	0.006237	1130	628.4	501.8	154	3.258	13	0.009144
1095.3679 m/z ± 0.005%	Yes	0.009134	464.6	326.1	138.5	45.28	3.059	13	0.011635
1136.3903 m/z ± 0.005%	Yes	0.005853	600.3	446.7	153.6	46.69	3.291	13	0.008745
1257.4235 m/z ± 0.005%	No	0.069193	2560	2210	349.9	176.6	1.981	13	0.053763
1282.451 m/z ± 0.005%	Yes	0.00324	1200	952.8	247.4	68.74	3.599	13	0.006293
1298.4523 m/z ± 0.005%	Yes	0.027924	1858	1449	408.7	165.2	2.474	13	0.026786
1339.4797 m/z ± 0.005%	Yes	0.004271	435.6	274.2	161.4	46.73	3.454	13	0.007375
1419.4783 m/z ± 0.005%	Yes	0.058953	4233	3503	730.2	352.8	2.07	13	0.046742
1442.4927 m/z ± 0.005%	No	0.435854	829.5	868.6	-39.03	48.55	0.804	13	0.271402
1444.5136 m/z ± 0.005%	Yes	0.037334	3827	2800	1028	443.2	2.319	13	0.032986
1460.5031 m/z ± 0.005%	Yes	0.058474	640.4	750.4	-110	53.03	2.074	13	0.046742
1485.5315 m/z ± 0.005%	Yes	0.011999	2394	1846	548.9	188.2	2.917	13	0.014212
1501.537 m/z ± 0.005%	Yes	0.04821	1478	1248	230	105.5	2.18	13	0.04043
1562.5422 m/z ± 0.005%	No	0.889204	236.1	232.3	3.713	26.13	0.1421	13	0.476491
1581.5374 m/z ± 0.005%	No	0.87845	2840	2789	50.89	326.3	0.156	13	0.473997
1590.5646 m/z ± 0.005%	No	0.216015	181.2	238.5	-57.29	44.05	1.3	13	0.147231
1606.5634 m/z ± 0.005%	Yes	0.000207	287.3	385.4	-98.1	19.27	5.092	13	0.001683
1611.538 m/z ± 0.005%	Yes	0.0058	119.5	97.77	21.73	6.594	3.295	13	0.008745
1622.5608 m/z ± 0.005%	Yes	0.007671	648.4	796.6	-148.2	47.04	3.15	13	0.010475
1647.5905 m/z ± 0.005%	Yes	0.009297	4500	3660	840.1	275.4	3.05	13	0.011651
1663.5805 m/z ± 0.005%	No	0.933445	15157	15324	-167.3	1965	0.08514	13	0.496354
1688.6097 m/z ± 0.005%	Yes	0.0026	1390	889.6	500.4	134.7	3.714	13	0.005315
1704.6142 m/z ± 0.005%	Yes	0.003589	680.8	436.5	244.3	68.91	3.545	13	0.006598
1743.5915 m/z ± 0.005%	No	0.661202	3659	3496	162.7	362.9	0.4485	13	0.386281
1792.6387 m/z ± 0.005%	No	0.263584	384	410.1	-26.13	22.36	1.169	13	0.175046
1793.6398 m/z ± 0.005%	No	0.754441	453	477.7	-24.73	77.41	0.3195	13	0.421727
1809.6443 m/z ± 0.005%	Yes	0.013502	19630	25724	-6094	2134	2.856	13	0.015617
1825.6241 m/z ± 0.005%	Yes	0.005615	497.3	715.3	-218.1	65.84	3.312	13	0.008725
1850.6684 m/z ± 0.005%	Yes	0.016156	2065	1536	528.9	191.5	2.762	13	0.016737
1866.6683 m/z ± 0.005%	Yes	0.002536	850.9	549.1	301.7	80.96	3.727	13	0.005315
1891.6923 m/z ± 0.005%	Yes	0.002694	462.7	327.1	135.6	36.69	3.695	13	0.005368
1905.6315 m/z ± 0.005%	No	0.673092	3373	3251	122.4	283.5	0.4316	13	0.390293
1911.6915 m/z ± 0.005%	Yes	0.006815	491.8	369.4	122.4	38.1	3.212	13	0.009805
1938.6918 m/z ± 0.005%	Yes	0.008666	170.9	145.5	25.47	8.253	3.087	13	0.011222
1954.6869 m/z ± 0.005%	Yes	0.012072	749.1	583.9	165.2	56.69	2.914	13	0.014212
1955.6808 m/z ± 0.005%	Yes	0.042717	1266	1735	-469.2	208.9	2.246	13	0.037293
1971.7011 m/z ± 0.005%	Yes	0.000382	198.6	276.3	-77.75	16.38	4.746	13	0.00205
1976.653 m/z ± 0.005%	No	0.522461	1088	982.4	105.8	161	0.6573	13	0.314692
1995.7035 m/z ± 0.005%	Yes	0.000141	157	136	21.01	3.954	5.313	13	0.001683
1996.7183 m/z ± 0.005%	No	0.445798	224.7	205	19.78	25.15	0.7863	13	0.274909
2012.7225 m/z ± 0.005%	Yes	0.043673	3023	2404	619.1	277.1	2.234	13	0.037704
2028.7197 m/z ± 0.005%	No	0.362896	3168	2850	318.3	337.5	0.943	13	0.233033
2057.7501 m/z ± 0.005%	No	0.080687	434.9	360.3	74.65	39.41	1.894	13	0.060868
2067.6855 m/z ± 0.005%	Yes	0.029319	472.2	407.2	65.03	26.56	2.448	13	0.027781
2100.7368 m/z ± 0.005%	No	0.212313	753.2	637	116.2	88.55	1.312	13	0.145989
2101.7349 m/z ± 0.005%	No	0.939048	874.2	862.5	11.75	150.8	0.07796	13	0.496354
2122.7161 m/z ± 0.005%	No	0.812602	972	1005	-33.04	136.5	0.2419	13	0.444642
2141.7639 m/z ± 0.005%	Yes	0.003628	121.3	101.2	20.08	5.672	3.54	13	0.006598
2142.7636 m/z ± 0.005%	Yes	0.015245	128.9	109.3	19.59	7.014	2.793	13	0.016453
2157.7796 m/z ± 0.005%	Yes	0.007684	207.4	184.3	23.1	7.335	3.149	13	0.010475
2158.7688 m/z ± 0.005%	No	0.716923	353.9	336.8	17.1	46.15	0.3706	13	0.406605
2163.7396 m/z ± 0.005%	Yes	0.024588	112.2	96.69	15.47	6.088	2.541	13	0.024812
2174.7666 m/z ± 0.005%	No	0.097181	6845	7725	-880	492.3	1.787	13	0.071236
2179.7743 m/z ± 0.005%	No	0.082095	229.5	248.6	-19.06	10.12	1.884	13	0.061334
2215.7988 m/z ± 0.005%	Yes	0.000883	1054	421.1	633.3	147.7	4.288	13	0.002859
2231.7914 m/z ± 0.005%	Yes	0.004488	501.1	258.7	242.3	70.68	3.429	13	0.007581
2245.7651 m/z ± 0.005%	Yes	0.00041	138.7	105.7	32.97	7.004	4.707	13	0.00205
2246.7759 m/z ± 0.005%	Yes	0.004911	145.1	116.7	28.45	8.412	3.382	13	0.00795
2247.7872 m/z ± 0.005%	No	0.704184	160.1	172	-11.93	30.74	0.3882	13	0.402317
2267.7494 m/z ± 0.005%	Yes	0.000108	130.5	92.18	38.31	7.006	5.468	13	0.001676
2268.7701 m/z ± 0.005%	Yes	0.008501	142.5	109.6	32.85	10.61	3.097	13	0.011196
2276.7057 m/z ± 0.005%	No	0.075358	211.7	239.7	-27.96	14.47	1.933	13	0.057405
2278.7177 m/z ± 0.005%	No	0.618498	178	182.7	-4.635	9.085	0.5101	13	0.36407
2287.7936 m/z ± 0.005%	Yes	0.001071	95.13	85.03	10.1	2.415	4.184	13	0.003202
2289.739 m/z ± 0.005%	Yes	0.000436	167.6	126.4	41.2	8.817	4.672	13	0.00205
2303.8259 m/z ± 0.005%	Yes	0.000154	166.8	120.8	45.96	8.734	5.262	13	0.001683
2304.8244 m/z ± 0.005%	Yes	0.030609	204.8	159.8	45.08	18.59	2.425	13	0.028552
2319.8158 m/z ± 0.005%	Yes	0.00096	287.7	208.5	79.17	18.66	4.243	13	0.002983
2320.8213 m/z ± 0.005%	No	0.188875	822	1002	-179.6	129.5	1.387	13	0.133414
2325.7971 m/z ± 0.005%	Yes	0.00424	178.3	144.4	33.85	9.789	3.458	13	0.007375
2341.7834 m/z ± 0.005%	Yes	0.033158	357.4	282.3	75.07	31.51	2.382	13	0.03031
2360.8485 m/z ± 0.005%	Yes	0.00048	128.8	103	25.87	5.599	4.62	13	0.002071
2361.8521 m/z ± 0.005%	Yes	0.04732	182.7	143	39.68	18.12	2.19	13	0.040404
2377.8484 m/z ± 0.005%	Yes	0.001223	1815	884.6	930.7	226.3	4.113	13	0.00339
2391.8394 m/z ± 0.005%	Yes	0.000243	165.7	134.3	31.48	6.297	5	13	0.001683
2393.8534 m/z ± 0.005%	No	0.089804	1150	923.8	225.9	123.2	1.833	13	0.066455
2413.805 m/z ± 0.005%	Yes	0.001386	112.4	86.06	26.3	6.501	4.046	13	0.00339
2421.8846 m/z ± 0.005%	Yes	0.000244	336.3	225.8	110.4	22.1	4.997	13	0.001683
2435.7896 m/z ± 0.005%	Yes	0.0025	181.6	121.8	59.75	16	3.734	13	0.005315
2448.856 m/z ± 0.005%	Yes	0.001145	94.64	82.32	12.32	2.969	4.148	13	0.003294
2449.8561 m/z ± 0.005%	Yes	0.000617	92.31	76.53	15.77	3.519	4.482	13	0.002376
2465.8731 m/z ± 0.005%	Yes	0.001295	387.1	277.3	109.8	26.88	4.083	13	0.00339
2466.8802 m/z ± 0.005%	No	0.332296	516.6	457.7	58.97	58.56	1.007	13	0.216969
2470.8509 m/z ± 0.005%	No	0.436619	98.31	93.46	4.847	6.039	0.8026	13	0.271402
2471.8601 m/z ± 0.005%	Yes	0.011669	83.4	73.69	9.715	3.314	2.932	13	0.014212
2487.8551 m/z ± 0.005%	No	0.132701	457.2	400.3	56.96	35.51	1.604	13	0.095471
2506.8974 m/z ± 0.005%	Yes	0.000184	110.3	83.97	26.3	5.099	5.158	13	0.001683
2507.9003 m/z ± 0.005%	Yes	0.015399	123.8	98.25	25.59	9.18	2.787	13	0.016453
2522.9088 m/z ± 0.005%	Yes	0.000701	157.5	132.9	24.56	5.565	4.413	13	0.002376
2523.9182 m/z ± 0.005%	No	0.256972	283.5	242.3	41.26	34.8	1.186	13	0.172127
2528.8657 m/z ± 0.005%	Yes	0.001529	108.4	86.96	21.45	5.371	3.994	13	0.003599
2539.9113 m/z ± 0.005%	No	0.698464	3646	3506	140.2	354	0.3961	13	0.402005
2544.9114 m/z ± 0.005%	No	0.405615	238	224.6	13.42	15.61	0.8595	13	0.256867
2580.9412 m/z ± 0.005%	Yes	0.019181	294.7	138.9	155.8	58.3	2.672	13	0.01961
2596.9277 m/z ± 0.005%	Yes	0.014527	150.7	119	31.7	11.25	2.818	13	0.016125
2610.902 m/z ± 0.005%	Yes	6.3e-05	116.4	91.2	25.22	4.356	5.789	13	0.001628
2611.9248 m/z ± 0.005%	Yes	0.00743	141	112.2	28.72	9.069	3.167	13	0.010475
2612.9262 m/z ± 0.005%	No	0.806076	184.1	191.9	-7.768	31	0.2506	13	0.444199
2632.882 m/z ± 0.005%	Yes	1.9e-05	107.8	81.36	26.44	4.053	6.525	13	0.000749
2633.9134 m/z ± 0.005%	Yes	0.005218	141.9	115.8	26.11	7.795	3.35	13	0.008275
2638.8786 m/z ± 0.005%	Yes	9.8e-05	97.73	78.57	19.16	3.467	5.526	13	0.001676
2654.87 m/z ± 0.005%	Yes	0.01434	143.1	120	23.01	8.148	2.825	13	0.016125
2668.9781 m/z ± 0.005%	Yes	0.00026	161	114.9	46.07	9.284	4.962	13	0.001683
2669.9792 m/z ± 0.005%	Yes	0.026674	205.9	153.4	52.51	21.02	2.498	13	0.026235
2684.9506 m/z ± 0.005%	Yes	1.2e-05	160.1	128.1	32.01	4.687	6.83	13	0.000749
2685.9576 m/z ± 0.005%	No	0.35758	588.6	681.3	-92.67	97.15	0.9538	13	0.231533
2690.9312 m/z ± 0.005%	Yes	0.000662	159.2	120.5	38.74	8.717	4.444	13	0.002376
2706.9223 m/z ± 0.005%	Yes	0.000408	150.5	115.8	34.73	7.374	4.71	13	0.00205
2726.9823 m/z ± 0.005%	Yes	0.052388	104.6	93.42	11.15	5.221	2.135	13	0.043304
2742.9819 m/z ± 0.005%	Yes	0.048392	364.6	228.1	136.5	62.66	2.178	13	0.04043
2757.9719 m/z ± 0.005%	Yes	0.015885	162.3	134.8	27.48	9.917	2.771	13	0.016679
2758.9833 m/z ± 0.005%	No	0.182226	270.2	301.3	-31.1	22.07	1.409	13	0.129899
2779.9619 m/z ± 0.005%	Yes	0.000703	141	107.6	33.44	7.58	4.411	13	0.002376
2788.0122 m/z ± 0.005%	Yes	0.001335	295.1	208.6	86.48	21.27	4.066	13	0.00339
2813.9912 m/z ± 0.005%	Yes	0.003651	105.3	95.65	9.676	2.736	3.536	13	0.006598
2814.9998 m/z ± 0.005%	Yes	0.011921	107.7	91.65	16.05	5.496	2.921	13	0.014212
2816.0086 m/z ± 0.005%	No	0.203665	117	104.9	12.11	9.05	1.339	13	0.142566
2830.9967 m/z ± 0.005%	Yes	0.000653	294.6	201.4	93.27	20.95	4.452	13	0.002376
2832.0113 m/z ± 0.005%	No	0.472995	461.3	416.1	45.21	61.17	0.7391	13	0.289384
2836.9953 m/z ± 0.005%	No	0.207035	103.4	95.23	8.15	6.137	1.328	13	0.143631
2852.9745 m/z ± 0.005%	Yes	0.008254	323.3	246.2	77.15	24.79	3.112	13	0.011057
2855.9955 m/z ± 0.005%	Yes	0.001832	191.1	153.7	37.43	9.602	3.898	13	0.004067
2873.0392 m/z ± 0.005%	Yes	0.053848	94.72	87.26	7.461	3.52	2.12	13	0.044042
2889.053 m/z ± 0.005%	No	0.277082	127.7	121.2	6.511	5.739	1.134	13	0.182452
2905.0349 m/z ± 0.005%	Yes	0.001741	588.6	780.1	-191.5	48.78	3.925	13	0.003979
2923.0289 m/z ± 0.005%	Yes	0.056926	77.64	81.58	-3.943	1.887	2.089	13	0.046075
2962.066 m/z ± 0.005%	Yes	0.015458	102.3	90.55	11.71	4.206	2.785	13	0.016453
2977.0623 m/z ± 0.005%	Yes	0.036607	99.58	87.02	12.57	5.395	2.329	13	0.032986
2978.0548 m/z ± 0.005%	No	0.97219	132.9	133.5	-0.6562	18.46	0.03554	13	0.506974
2999.0492 m/z ± 0.005%	Yes	0.030867	100.8	88.61	12.17	5.03	2.421	13	0.028552
3034.1165 m/z ± 0.005%	Yes	0.004695	94.1	85.16	8.935	2.624	3.405	13	0.007762
3035.1027 m/z ± 0.005%	No	0.075235	107.1	97.75	9.347	4.834	1.934	13	0.057405
3051.0788 m/z ± 0.005%	Yes	0.013668	139.3	171.3	-31.94	11.21	2.85	13	0.015617
3056.0663 m/z ± 0.005%	No	0.613446	86.83	85.36	1.471	2.841	0.5176	13	0.363853
3071.0522 m/z ± 0.005%	No	0.406623	81.02	78.43	2.598	3.03	0.8576	13	0.256867
3072.0504 m/z ± 0.005%	No	0.536281	87.37	84.54	2.83	4.455	0.6353	13	0.320531
3108.1267 m/z ± 0.005%	No	0.06614	184.5	155.9	28.65	14.28	2.006	13	0.05191
3123.1075 m/z ± 0.005%	Yes	0.027747	132.3	116.1	16.18	6.531	2.477	13	0.026786
3124.1227 m/z ± 0.005%	No	0.742942	200.9	206.6	-5.713	17.05	0.335	13	0.418309
3145.0983 m/z ± 0.005%	Yes	0.001396	122.5	102.6	19.86	4.912	4.042	13	0.00339
3181.1575 m/z ± 0.005%	No	0.113648	88.59	94.63	-6.037	3.559	1.696	13	0.082527
3197.1563 m/z ± 0.005%	No	0.771649	146.1	149.7	-3.569	12.04	0.2963	13	0.428265
3218.1127 m/z ± 0.005%	No	0.877019	105.3	106.2	-0.8168	5.175	0.1578	13	0.473997
3270.18 m/z ± 0.005%	Yes	0.037358	385.4	476.9	-91.49	39.46	2.318	13	0.032986
3414.2057 m/z ± 0.005%	No	0.50298	71.57	72.82	-1.258	1.826	0.6889	13	0.305324
3416.2264 m/z ± 0.005%	Yes	0.02626	104.2	127	-22.8	9.096	2.507	13	0.026159
3436.1839 m/z ± 0.005%	No	0.950069	67	67.17	-0.1672	2.619	0.06384	13	0.498786
3473.2352 m/z ± 0.005%	No	0.24914	92.92	86.28	6.64	5.504	1.206	13	0.168332
3562.2881 m/z ± 0.005%	No	0.982603	88.23	88.37	-0.1337	6.014	0.02223	13	0.508988
